# Supplementary material for: Activating AMPK improves pathological phenotypes due to mtDNA depletion
Source: FEBS J. 2025 Feb 7;292(9):2359–80. doi: 10.1111/febs.70006 (PMC12062783; doi:10.1111/febs.70006)
Supplement: Supplementary file 1 — Table S1. Gene comparisons. List of significantly differentially‐expressed genes (DEGs) from the RNA‐seq analysis. [file FEBS-292-2359-s002.xlsx]

## Sheet: Uninduced_vs_Uninduced + A76
ensembl_gene_id	gene_name	log2FoldChange	padj
ENSG00000186480	INSIG1	0.72359	1.21503e-20
ENSG00000067064	IDI1	0.691283	4.14318e-19
ENSG00000140450	ARRDC4	0.747612	4.14076e-11
ENSG00000052802	MSMO1	0.584232	4.51557e-09
ENSG00000178522	AMBN	0.837887	1.44986e-07
ENSG00000112972	HMGCS1	0.590873	1.44986e-07
ENSG00000104549	SQLE	0.416646	2.60481e-06
ENSG00000109971	HSPA8	0.526842	2.63504e-06
ENSG00000198805	PNP	0.412107	3.75204e-06
ENSG00000123562	MORF4L2	0.307876	6.04309e-06
ENSG00000128228	SDF2L1	0.436911	0.000148655
ENSG00000166716	ZNF592	-0.393825	0.000150583
ENSG00000160584	SIK3	-0.409689	0.00016068
ENSG00000102393	GLA	0.318325	0.000813691
ENSG00000113161	HMGCR	0.295247	0.000918501
ENSG00000166598	HSP90B1	0.241088	0.00117971
ENSG00000056487	PHF21B	-0.518651	0.00141707
ENSG00000005339	CREBBP	-0.447854	0.00141707
ENSG00000120437	ACAT2	0.314302	0.00154552
ENSG00000138336	TET1	-0.442225	0.00181128
ENSG00000204388	HSPA1B	0.92942	0.00225311
ENSG00000123066	MED13L	-0.384496	0.00254202
ENSG00000167552	TUBA1A	0.293406	0.00254202
ENSG00000143870	PDIA6	0.205429	0.00265815
ENSG00000079459	FDFT1	0.316937	0.00282275
ENSG00000271254		-0.384201	0.00309753
ENSG00000196547	MAN2A2	-0.34255	0.00349138
ENSG00000127540	UQCR11	0.409963	0.00377884
ENSG00000160752	FDPS	0.267322	0.00423744
ENSG00000096070	BRPF3	-0.359807	0.00430617
ENSG00000135749	PCNX2	-0.302085	0.00549632
ENSG00000049759	NEDD4L	-0.299023	0.00549632
ENSG00000167513	CDT1	-0.429883	0.00559097
ENSG00000138413	IDH1	0.341955	0.00559097
ENSG00000132849	PATJ	-0.31897	0.00559097
ENSG00000147383	NSDHL	0.286802	0.00559097
ENSG00000099204	ABLIM1	-0.269438	0.00559097
ENSG00000116161	CACYBP	0.256737	0.00559097
ENSG00000130164	LDLR	0.512347	0.00569412
ENSG00000178449	COX14	0.431178	0.00569412
ENSG00000169946	ZFPM2	-0.394843	0.00569412
ENSG00000152952	PLOD2	-0.365504	0.00569412
ENSG00000159399	HK2	-0.363712	0.00569412
ENSG00000148337	CIZ1	-0.268705	0.00569412
ENSG00000115541	HSPE1	0.355874	0.00573313
ENSG00000006459	KDM7A	-0.344658	0.00573313
ENSG00000103121	CMC2	0.447491	0.00729442
ENSG00000182117	NOP10	0.328287	0.00729442
ENSG00000044574	HSPA5	0.318357	0.00729442
ENSG00000179242	CDH4	-0.314477	0.00729442
ENSG00000152409	JMY	-0.295125	0.00729442
ENSG00000132485	ZRANB2	0.289375	0.00729442
ENSG00000101856	PGRMC1	0.230045	0.0075399
ENSG00000164211	STARD4	0.379643	0.00852579
ENSG00000170522	ELOVL6	0.354734	0.00852579
ENSG00000165185	KIAA1958	-0.340666	0.00860677
ENSG00000089351	GRAMD1A	-0.302072	0.00906945
ENSG00000230330	HMGN2P3	0.448493	0.00938542
ENSG00000181924	COA4	0.308335	0.00938542
ENSG00000140577	CRTC3	-0.297765	0.00938542
ENSG00000110172	CHORDC1	0.253839	0.00938542
ENSG00000184545	DUSP8	-0.41537	0.0100086
ENSG00000164742	ADCY1	-0.340818	0.0100086
ENSG00000204386	NEU1	0.254754	0.0100086
ENSG00000006704	GTF2IRD1	-0.331031	0.0118612
ENSG00000048991	R3HDM1	-0.310443	0.0118612
ENSG00000103018	CYB5B	0.206859	0.0118612
ENSG00000189403	HMGB1	0.223115	0.0121194
ENSG00000152767	FARP1	-0.25645	0.0123224
ENSG00000174173	TRMT10C	0.304902	0.0123902
ENSG00000135404	CD63	0.264219	0.0125951
ENSG00000131149	GSE1	-0.348693	0.0127025
ENSG00000100442	FKBP3	0.247375	0.0130814
ENSG00000184634	MED12	-0.354077	0.0131406
ENSG00000099917	MED15	-0.315696	0.0131406
ENSG00000106803	SEC61B	0.253538	0.0131406
ENSG00000110958	PTGES3	0.196109	0.0131406
ENSG00000244405	ETV5	0.589902	0.0132922
ENSG00000091136	LAMB1	-0.236683	0.0135719
ENSG00000150756	ATPSCKMT	0.32801	0.014135
ENSG00000126822	PLEKHG3	-0.310351	0.0141996
ENSG00000070010	UFD1	0.268133	0.0141996
ENSG00000160221	GATD3	0.26663	0.0141996
ENSG00000204520	MICA	0.316346	0.0143879
ENSG00000173530	TNFRSF10D	0.287329	0.0150278
ENSG00000108840	HDAC5	-0.286708	0.0150278
ENSG00000233016	SNHG7	-0.415456	0.0153654
ENSG00000154380	ENAH	-0.240229	0.0153654
ENSG00000184205	TSPYL2	0.225202	0.0153654
ENSG00000181555	SETD2	-0.30147	0.0155913
ENSG00000127663	KDM4B	-0.295761	0.0155913
ENSG00000171848	RRM2	0.220401	0.0155913
ENSG00000126088	UROD	0.219501	0.0155913
ENSG00000224877	NDUFAF8	0.23843	0.0160275
ENSG00000122870	BICC1	-0.263284	0.0160656
ENSG00000101084	RAB5IF	0.319109	0.0166676
ENSG00000113732	ATP6V0E1	0.29176	0.0166676
ENSG00000179912	R3HDM2	-0.242351	0.0166676
ENSG00000188994	ZNF292	-0.262434	0.0173598
ENSG00000158321	AUTS2	-0.264627	0.0176751
ENSG00000153037	SRP19	0.270711	0.0186413
ENSG00000145506	NKD2	-0.285369	0.0188343
ENSG00000214078	CPNE1	-0.246459	0.0188343
ENSG00000196498	NCOR2	-0.335492	0.018903
ENSG00000163659	TIPARP	0.329197	0.018903
ENSG00000167272	POP5	0.308525	0.018903
ENSG00000167081	PBX3	-0.296316	0.018903
ENSG00000169967	MAP3K2	-0.241142	0.018903
ENSG00000118418	HMGN3	0.384175	0.0191045
ENSG00000137642	SORL1	-0.371374	0.0198334
ENSG00000232112	TMA7	0.298092	0.0200079
ENSG00000095787	WAC	-0.210089	0.0200079
ENSG00000173273	TNKS	-0.314686	0.020049
ENSG00000169933	FRMPD4	-0.317522	0.0200562
ENSG00000198752	CDC42BPB	-0.293247	0.0202909
ENSG00000184009	ACTG1	-0.201795	0.020789
ENSG00000175183	CSRP2	0.228071	0.0215954
ENSG00000274211	SOCS7	-0.303142	0.0221322
ENSG00000141867	BRD4	-0.294912	0.0221322
ENSG00000138061	CYP1B1	0.469657	0.023349
ENSG00000184164	CRELD2	0.280662	0.023349
ENSG00000117394	SLC2A1	-0.217952	0.0238958
ENSG00000007392	LUC7L	0.186681	0.0238958
ENSG00000204371	EHMT2	-0.264338	0.0240536
ENSG00000144381	HSPD1	0.159829	0.0240536
ENSG00000115548	KDM3A	-0.259808	0.0244553
ENSG00000056972	TRAF3IP2	-0.34286	0.0249413
ENSG00000125968	ID1	0.321185	0.0249413
ENSG00000235162	C12orf75	0.2153	0.0249413
ENSG00000114956	DGUOK	0.254892	0.0253802
ENSG00000128626	MRPS12	0.201347	0.0253802
ENSG00000033327	GAB2	-0.409043	0.0253982
ENSG00000077044	DGKD	-0.288465	0.0253995
ENSG00000108349	CASC3	-0.233472	0.0253995
ENSG00000086061	DNAJA1	0.277089	0.0258068
ENSG00000146386	ABRACL	0.362465	0.0258378
ENSG00000049239	H6PD	-0.291932	0.0258378
ENSG00000060237	WNK1	-0.291515	0.0258378
ENSG00000150687	PRSS23	0.258202	0.0258378
ENSG00000136527	TRA2B	0.195276	0.0258378
ENSG00000145569	OTULINL	0.236628	0.0265491
ENSG00000167553	TUBA1C	0.187878	0.0270969
ENSG00000100731	PCNX1	-0.22463	0.0296497
ENSG00000130766	SESN2	-0.259103	0.0299054
ENSG00000080298	RFX3	-0.403494	0.0302355
ENSG00000109458	GAB1	-0.317748	0.0306298
ENSG00000100503	NIN	-0.2517	0.0306298
ENSG00000136451	VEZF1	-0.222055	0.0306298
ENSG00000159069	FBXW5	-0.206654	0.0306298
ENSG00000114019	AMOTL2	-0.338374	0.030965
ENSG00000135766	EGLN1	-0.269452	0.030965
ENSG00000151150	ANK3	-0.266943	0.0312133
ENSG00000104897	SF3A2	-0.238285	0.0312133
ENSG00000076770	MBNL3	-0.27594	0.0313378
ENSG00000111981	ULBP1	-0.334186	0.0318646
ENSG00000167962	ZNF598	-0.27112	0.0318646
ENSG00000176783	RUFY1	-0.263847	0.0318646
ENSG00000088986	DYNLL1	0.318717	0.0320907
ENSG00000116809	ZBTB17	-0.277282	0.0324387
ENSG00000088756	ARHGAP28	-0.311566	0.0325208
ENSG00000156650	KAT6B	-0.309939	0.0325208
ENSG00000154723	ATP5PF	0.274614	0.0325208
ENSG00000100982	PCIF1	-0.268171	0.0325208
ENSG00000106367	AP1S1	0.194983	0.0325208
ENSG00000155660	PDIA4	0.181143	0.0325208
ENSG00000138760	SCARB2	-0.174495	0.0325208
ENSG00000196510	ANAPC7	0.170627	0.0325208
ENSG00000185800	DMWD	-0.262716	0.0326501
ENSG00000113558	SKP1	0.345053	0.0330049
ENSG00000049618	ARID1B	-0.248537	0.0330049
ENSG00000172115	CYCS	0.245337	0.0330049
ENSG00000130699	TAF4	-0.284394	0.033301
ENSG00000105613	MAST1	-0.293881	0.0333066
ENSG00000146592	CREB5	-0.249702	0.0335549
ENSG00000159840	ZYX	-0.258599	0.0341522
ENSG00000131100	ATP6V1E1	0.21301	0.0341522
ENSG00000187079	TEAD1	-0.255474	0.0345361
ENSG00000100505	TRIM9	-0.253125	0.0345361
ENSG00000166794	PPIB	0.205448	0.0345733
ENSG00000119632	IFI27L2	0.344667	0.0346867
ENSG00000163590	PPM1L	-0.247998	0.0346867
ENSG00000164190	NIPBL	-0.278575	0.0353437
ENSG00000013588	GPRC5A	-0.272416	0.0353437
ENSG00000177889	UBE2N	0.224333	0.0353437
ENSG00000176014	TUBB6	0.209765	0.0353437
ENSG00000236824	BCYRN1	0.330848	0.0355072
ENSG00000010244	ZNF207	0.177539	0.0355072
ENSG00000219481	NBPF1	-0.267452	0.0368405
ENSG00000146540	C7orf50	0.207942	0.0368405
ENSG00000166582	CENPV	0.199317	0.0368405
ENSG00000172172	MRPL13	0.323412	0.0369217
ENSG00000116791	CRYZ	0.235388	0.0369217
ENSG00000134278	SPIRE1	-0.218949	0.0369217
ENSG00000225733	FGD5-AS1	0.179421	0.0370414
ENSG00000124785	NRN1	-0.286367	0.0371602
ENSG00000162813	BPNT1	0.205592	0.0371896
ENSG00000185359	HGS	-0.200352	0.0371896
ENSG00000196655	TRAPPC4	0.248993	0.0373082
ENSG00000097007	ABL1	-0.23735	0.0373082
ENSG00000189079	ARID2	-0.229922	0.0373082
ENSG00000072042	RDH11	0.199404	0.0373082
ENSG00000168374	ARF4	0.174531	0.0373082
ENSG00000134909	ARHGAP32	-0.277485	0.0374791
ENSG00000182154	MRPL41	0.211296	0.0374791
ENSG00000122741	DCAF10	-0.302149	0.0376415
ENSG00000254093	PINX1	0.26058	0.0376415
ENSG00000173575	CHD2	-0.255925	0.0377435
ENSG00000136813	ECPAS	-0.233771	0.0377435
ENSG00000058600	POLR3E	-0.21853	0.0377435
ENSG00000183978	COA3	0.214357	0.0377435
ENSG00000105321	CCDC9	-0.347864	0.0380776
ENSG00000122778	KIAA1549	-0.245673	0.0380776
ENSG00000084676	NCOA1	-0.236538	0.0380776
ENSG00000116586	LAMTOR2	0.240889	0.0381343
ENSG00000074356	NCBP3	-0.195727	0.0381343
ENSG00000165650	PDZD8	-0.162372	0.0382349
ENSG00000188229	TUBB4B	0.215082	0.0383092
ENSG00000179134	SAMD4B	-0.24324	0.0383757
ENSG00000120693	SMAD9	-0.236112	0.0385943
ENSG00000084073	ZMPSTE24	0.235292	0.0385943
ENSG00000147852	VLDLR	-0.328789	0.0388966
ENSG00000125755	SYMPK	-0.249799	0.0388966
ENSG00000139233	LLPH	0.218143	0.0388966
ENSG00000130520	LSM4	0.188633	0.0388966
ENSG00000101544	ADNP2	-0.176354	0.0388966
ENSG00000115414	FN1	-0.29195	0.0389653
ENSG00000066827	ZFAT	-0.326479	0.0390973
ENSG00000132846	ZBED3	-0.22397	0.0391528
ENSG00000275832	ARHGAP23	-0.332905	0.0395218
ENSG00000083457	ITGAE	0.296245	0.0395218
ENSG00000231365	WARS2-AS1	-0.282463	0.0395218
ENSG00000152192	POU4F1	-0.282421	0.0395218
ENSG00000174132	FAM174A	0.27946	0.0395218
ENSG00000168502	MTCL1	-0.265921	0.0395218
ENSG00000110921	MVK	0.255413	0.0395218
ENSG00000198646	NCOA6	-0.254277	0.0395218
ENSG00000134569	LRP4	-0.250984	0.0395218
ENSG00000161021	MAML1	-0.238506	0.0395218
ENSG00000130396	AFDN	-0.228163	0.0395218
ENSG00000164032	H2AZ1	0.226456	0.0395218
ENSG00000131979	GCH1	0.219263	0.0395218
ENSG00000078399	HOXA9	0.218085	0.0395218
ENSG00000180891	CUEDC1	-0.213934	0.0395218
ENSG00000137764	MAP2K5	-0.212616	0.0395218
ENSG00000277258	PCGF2	-0.212499	0.0395218
ENSG00000106299	WASL	-0.203282	0.0395218
ENSG00000161888	SPC24	0.191005	0.0395218
ENSG00000198815	FOXJ3	-0.184653	0.0395218
ENSG00000115464	USP34	-0.286441	0.0398044
ENSG00000080839	RBL1	-0.215486	0.0400124
ENSG00000237424	FOXD2-AS1	-0.299592	0.040194
ENSG00000077092	RARB	-0.316789	0.0420254
ENSG00000134762	DSC3	-0.223708	0.0420254
ENSG00000161981	SNRNP25	0.185609	0.0429143
ENSG00000132824	SERINC3	-0.137646	0.0429143
ENSG00000183098	GPC6	-0.261306	0.0429985
ENSG00000104885	DOT1L	-0.238289	0.0429985
ENSG00000176422	SPRYD4	0.326366	0.0431506
ENSG00000115271	GCA	0.296684	0.0431506
ENSG00000214194	SMIM30	0.291175	0.0431506
ENSG00000183258	DDX41	-0.205476	0.0431506
ENSG00000104517	UBR5	-0.286283	0.0431626
ENSG00000103460	TOX3	-0.317498	0.043248
ENSG00000121766	ZCCHC17	0.241192	0.0433508
ENSG00000128283	CDC42EP1	-0.240945	0.0433508
ENSG00000157985	AGAP1	-0.225829	0.0433508
ENSG00000104267	CA2	0.216717	0.0433508
ENSG00000087086	FTL	0.200275	0.0433508
ENSG00000143753	DEGS1	0.168594	0.0433508
ENSG00000138771	SHROOM3	-0.307908	0.0435355
ENSG00000096696	DSP	-0.301295	0.0435355
ENSG00000196712	NF1	-0.252907	0.0435355
ENSG00000130856	ZNF236	-0.2517	0.0435355
ENSG00000162402	USP24	-0.237852	0.0435355
ENSG00000196376	SLC35F1	-0.187706	0.0435355
ENSG00000112137	PHACTR1	-0.270941	0.0440772
ENSG00000113387	SUB1	0.257143	0.0440772
ENSG00000272333	KMT2B	-0.256825	0.0440772
ENSG00000164649	CDCA7L	-0.226467	0.0440772
ENSG00000251493	FOXD1	-0.218508	0.0440772
ENSG00000132432	SEC61G	0.30718	0.0444456
ENSG00000168778	TCTN2	-0.20313	0.0444456
ENSG00000030066	NUP160	-0.193278	0.0444456
ENSG00000157483	MYO1E	-0.275106	0.0447046
ENSG00000116117	PARD3B	-0.434525	0.0448376
ENSG00000048649	RSF1	-0.232151	0.0448376
ENSG00000108510	MED13	-0.194056	0.0448376
ENSG00000166471	TMEM41B	0.187388	0.0460446
ENSG00000152818	UTRN	-0.309468	0.046129
ENSG00000153317	ASAP1	-0.251618	0.046129
ENSG00000128965	CHAC1	-0.384547	0.0468705
ENSG00000158089	GALNT14	-0.242074	0.0468705
ENSG00000119397	CNTRL	-0.323203	0.0471191
ENSG00000259781	HMGB1P6	0.299381	0.0474331
ENSG00000170921	TANC2	-0.270208	0.0474331
ENSG00000180964	TCEAL8	0.260143	0.0474331
ENSG00000186918	ZNF395	-0.252239	0.0474331
ENSG00000184508	HDDC3	0.2503	0.0474331
ENSG00000053254	FOXN3	-0.248198	0.0474331
ENSG00000170145	SIK2	-0.237672	0.0474331
ENSG00000094916	CBX5	-0.235169	0.0474331
ENSG00000030110	BAK1	0.178665	0.0474331
ENSG00000137210	TMEM14B	0.293118	0.0474941
ENSG00000065060	BLTP3A	-0.224731	0.0475072
ENSG00000082438	COBLL1	-0.235889	0.0478565
ENSG00000112110	MRPL18	0.206118	0.0480531
ENSG00000136636	KCTD3	-0.163274	0.0480531
ENSG00000132002	DNAJB1	0.202275	0.0481297
ENSG00000071127	WDR1	-0.181469	0.0488945
ENSG00000108639	SYNGR2	0.157635	0.0489218
ENSG00000139514	SLC7A1	-0.223514	0.0490484
ENSG00000185088	RPS27L	0.326344	0.0491613
ENSG00000152104	PTPN14	-0.241024	0.0495697
ENSG00000100142	POLR2F	0.177423	0.0495697
ENSG00000174738	NR1D2	-0.257917	0.0496185
ENSG00000184990	SIVA1	0.222978	0.0498688
ENSG00000100201	DDX17	-0.14182	0.0500271
ENSG00000134248	LAMTOR5	0.252175	0.0505514
ENSG00000184428	TOP1MT	-0.254732	0.0505525
ENSG00000169689	CENPX	0.21733	0.0505525
ENSG00000140941	MAP1LC3B	0.203143	0.0505525
ENSG00000111229	ARPC3	0.203058	0.0505525
ENSG00000119013	NDUFB3	0.307207	0.050557
ENSG00000155974	GRIP1	-0.254675	0.050557
ENSG00000004779	NDUFAB1	0.244064	0.050557
ENSG00000205352	PRR13	0.199501	0.050557
ENSG00000112379	ARFGEF3	-0.275291	0.0511931
ENSG00000168769	TET2	-0.253998	0.0511931
ENSG00000116857	TMEM9	0.193929	0.0515636
ENSG00000104660	LEPROTL1	0.161312	0.0515636
ENSG00000112541	PDE10A	-0.243427	0.051686
ENSG00000074696	HACD3	0.157642	0.051686
ENSG00000164199	ADGRV1	-0.284969	0.0521205
ENSG00000118689	FOXO3	-0.28177	0.0521205
ENSG00000162664	ZNF326	0.264214	0.0521205
ENSG00000139946	PELI2	-0.235406	0.0521205
ENSG00000114739	ACVR2B	-0.226241	0.0521205
ENSG00000110619	CARS1	-0.19608	0.0521205
ENSG00000176171	BNIP3	-0.282441	0.0521929
ENSG00000146247	PHIP	-0.218117	0.0521929
ENSG00000184867	ARMCX2	0.226061	0.0524679
ENSG00000197386	HTT	-0.281478	0.0532605
ENSG00000162714	ZNF496	-0.250865	0.0532605
ENSG00000170325	PRDM10	-0.274272	0.0533801
ENSG00000153898	MCOLN2	0.234982	0.0533801
ENSG00000198618	PPIAP22	0.243975	0.0539021
ENSG00000090861	AARS1	-0.194812	0.0540741
ENSG00000111676	ATN1	-0.246036	0.0550634
ENSG00000126464	PRR12	-0.22827	0.0550634
ENSG00000168488	ATXN2L	-0.204147	0.0550634
ENSG00000078061	ARAF	-0.204013	0.0550634
ENSG00000115875	SRSF7	0.187878	0.0551365
ENSG00000149196	HIKESHI	0.294731	0.0556175
ENSG00000120694	HSPH1	0.22826	0.0556175
ENSG00000198818	SFT2D1	0.216868	0.0556175
ENSG00000125445	MRPS7	0.176185	0.0556175
ENSG00000206053	JPT2	0.146364	0.0560056
ENSG00000107581	EIF3A	-0.244145	0.0560881
ENSG00000099954	CECR2	-0.211455	0.0562681
ENSG00000198947	DMD	-0.266817	0.0564238
ENSG00000169976	SF3B5	0.187565	0.0564238
ENSG00000133169	BEX1	0.185935	0.0564238
ENSG00000116754	SRSF11	0.136643	0.0564238
ENSG00000164109	MAD2L1	0.271701	0.0567109
ENSG00000066084	DIP2B	-0.243995	0.0567109
ENSG00000090013	BLVRB	0.223299	0.0567109
ENSG00000124762	CDKN1A	0.213893	0.0567109
ENSG00000086062	B4GALT1	-0.181173	0.0567109
ENSG00000100154	TTC28	-0.266544	0.0570714
ENSG00000106070	GRB10	-0.203161	0.0576086
ENSG00000122574	WIPF3	-0.29749	0.0577884
ENSG00000151366	NDUFC2	0.241209	0.0577884
ENSG00000148737	TCF7L2	-0.240938	0.0577884
ENSG00000198597	ZNF536	-0.230349	0.0577884
ENSG00000071054	MAP4K4	-0.210627	0.0577884
ENSG00000143442	POGZ	-0.198095	0.0577884
ENSG00000177030	DEAF1	-0.189727	0.0577884
ENSG00000179218	CALR	0.185997	0.0577884
ENSG00000139428	MMAB	0.183353	0.0577884
ENSG00000143437	ARNT	-0.17539	0.0577884
ENSG00000082153	BZW1	0.174396	0.0577884
ENSG00000146918	NCAPG2	-0.174373	0.0577884
ENSG00000173141	MRPL57	0.169409	0.0577884
ENSG00000132670	PTPRA	-0.152185	0.0577884
ENSG00000104447	TRPS1	-0.241433	0.0579051
ENSG00000109929	SC5D	0.232311	0.0579051
ENSG00000139445	FOXN4	-0.271876	0.0584378
ENSG00000152253	SPC25	0.223768	0.0584378
ENSG00000081087	OSTM1	0.176703	0.0584378
ENSG00000141447	OSBPL1A	-0.168326	0.0584378
ENSG00000185608	MRPL40	0.203379	0.0585175
ENSG00000187634	SAMD11	-0.162114	0.0585175
ENSG00000145439	CBR4	0.206221	0.0594961
ENSG00000115839	RAB3GAP1	-0.194638	0.0594961
ENSG00000102316	MAGED2	0.175735	0.0594961
ENSG00000127445	PIN1	0.158147	0.0594961
ENSG00000119946	CNNM1	-0.197856	0.0596388
ENSG00000152217	SETBP1	-0.284595	0.06048
ENSG00000111196	MAGOHB	0.264646	0.0605192
ENSG00000186448	ZNF197	-0.224034	0.0605192
ENSG00000164506	STXBP5	-0.208599	0.0605192
ENSG00000066135	KDM4A	-0.2017	0.0605192
ENSG00000160094	ZNF362	-0.196493	0.0605192
ENSG00000178538	CA8	0.194979	0.0605192
ENSG00000140262	TCF12	-0.190059	0.0605192
ENSG00000022267	FHL1	-0.147382	0.0605192
ENSG00000182180	MRPS16	0.138116	0.0605192
ENSG00000167004	PDIA3	0.135102	0.0605192
ENSG00000158042	MRPL17	0.199737	0.0605734
ENSG00000124198	ARFGEF2	-0.188618	0.0608476
ENSG00000075651	PLD1	-0.231167	0.0612698
ENSG00000143614	GATAD2B	-0.214767	0.0615239
ENSG00000146083	RNF44	-0.180771	0.0615239
ENSG00000166130	IKBIP	0.208188	0.0621037
ENSG00000141232	TOB1	0.196116	0.0621037
ENSG00000178971	CTC1	-0.245481	0.0621934
ENSG00000100567	PSMA3	0.236838	0.062866
ENSG00000166889	PATL1	-0.225482	0.0633843
ENSG00000111266	DUSP16	-0.224775	0.0634018
ENSG00000113621	TXNDC15	0.189357	0.0636236
ENSG00000113739	STC2	-0.259784	0.0640367
ENSG00000090520	DNAJB11	0.17874	0.0640367
ENSG00000183853	KIRREL1	-0.179388	0.0640974
ENSG00000074590	NUAK1	-0.216514	0.0642257
ENSG00000141741	MIEN1	0.214213	0.0642257
ENSG00000118482	PHF3	-0.177066	0.0644823
ENSG00000187955	COL14A1	-0.242757	0.0648607
ENSG00000145050	MANF	0.196107	0.0648607
ENSG00000196730	DAPK1	-0.195558	0.0648607
ENSG00000189057	FAM111B	0.184697	0.0648607
ENSG00000160305	DIP2A	-0.179446	0.0648607
ENSG00000101247	NDUFAF5	0.286441	0.0657883
ENSG00000182379	NXPH4	-0.20671	0.065896
ENSG00000092421	SEMA6A	-0.162018	0.065896
ENSG00000091651	ORC6	0.198675	0.0669476
ENSG00000130203	APOE	0.199093	0.0671499
ENSG00000131558	EXOC4	-0.173515	0.0671967
ENSG00000101928	MOSPD1	0.277029	0.0674785
ENSG00000160695	VPS11	-0.259132	0.0674785
ENSG00000011198	ABHD5	0.207204	0.067582
ENSG00000053747	LAMA3	-0.268986	0.0676479
ENSG00000148842	CNNM2	-0.191696	0.0676479
ENSG00000178974	FBXO34	-0.167791	0.0676479
ENSG00000113552	GNPDA1	0.166827	0.0676479
ENSG00000112769	LAMA4	-0.172673	0.067965
ENSG00000157764	BRAF	-0.172109	0.0683318
ENSG00000038382	TRIO	-0.248637	0.0683905
ENSG00000145362	ANK2	-0.252986	0.0685023
ENSG00000197483	ZNF628	-0.231458	0.0685023
ENSG00000161999	JMJD8	-0.212497	0.0685023
ENSG00000170004	CHD3	-0.240015	0.0685903
ENSG00000132196	HSD17B7	0.257324	0.0686403
ENSG00000132510	KDM6B	-0.223298	0.0686403
ENSG00000161547	SRSF2	0.213739	0.0686403
ENSG00000165389	SPTSSA	0.211482	0.0686403
ENSG00000198830	HMGN2	0.1955	0.0686403
ENSG00000179314	WSCD1	-0.187424	0.0686403
ENSG00000003509	NDUFAF7	0.241171	0.0686745
ENSG00000144560	VGLL4	-0.206553	0.0686745
ENSG00000091129	NRCAM	-0.205523	0.0691127
ENSG00000161202	DVL3	-0.196037	0.0691127
ENSG00000143379	SETDB1	-0.185268	0.0691127
ENSG00000067141	NEO1	-0.180071	0.0691127
ENSG00000107404	DVL1	-0.172955	0.0691127
ENSG00000164574	GALNT10	-0.201552	0.0699578
ENSG00000104093	DMXL2	-0.257517	0.0708405
ENSG00000112182	BACH2	-0.25336	0.0708405
ENSG00000152284	TCF7L1	-0.250797	0.0708405
ENSG00000005810	MYCBP2	-0.250041	0.0708405
ENSG00000101680	LAMA1	-0.236221	0.0708405
ENSG00000128833	MYO5C	-0.223719	0.0708405
ENSG00000109519	GRPEL1	0.171663	0.0708405
ENSG00000110492	MDK	0.165115	0.0708405
ENSG00000111371	SLC38A1	-0.160713	0.0708405
ENSG00000182979	MTA1	-0.158945	0.0708405
ENSG00000112531	QKI	-0.144177	0.0708405
ENSG00000078699	CBFA2T2	-0.190292	0.0718087
ENSG00000080824	HSP90AA1	0.18099	0.0718087
ENSG00000185122	HSF1	-0.167805	0.0718087
ENSG00000035403	VCL	-0.208666	0.0718448
ENSG00000132773	TOE1	0.172612	0.0718448
ENSG00000196576	PLXNB2	-0.179976	0.0719825
ENSG00000177169	ULK1	-0.188274	0.0721227
ENSG00000120438	TCP1	0.143474	0.0722505
ENSG00000117713	ARID1A	-0.220986	0.0730598
ENSG00000188042	ARL4C	-0.241302	0.0731864
ENSG00000113580	NR3C1	-0.15573	0.0731864
ENSG00000147669	POLR2K	0.224237	0.0734116
ENSG00000137166	FOXP4	-0.231976	0.0740265
ENSG00000074964	ARHGEF10L	-0.23842	0.0748017
ENSG00000113319	RASGRF2	-0.230543	0.0748017
ENSG00000196914	ARHGEF12	-0.221048	0.0748017
ENSG00000154813	DPH3	0.208543	0.0748017
ENSG00000052841	TTC17	-0.193326	0.0748017
ENSG00000170899	GSTA4	0.191487	0.0748017
ENSG00000185414	MRPL30	0.168785	0.0749641
ENSG00000179598	PLD6	0.198588	0.0754201
ENSG00000163681	SLMAP	-0.15445	0.0767213
ENSG00000205730	ITPRIPL2	-0.224231	0.0770284
ENSG00000182621	PLCB1	-0.187807	0.0771948
ENSG00000159228	CBR1	0.159765	0.0771948
ENSG00000084112	SSH1	-0.210831	0.0772927
ENSG00000127989	MTERF1	0.252188	0.0774547
ENSG00000075426	FOSL2	-0.230561	0.0782816
ENSG00000165757	JCAD	-0.206402	0.0793068
ENSG00000160447	PKN3	-0.152938	0.0793068
ENSG00000107537	PHYH	0.218061	0.0794632
ENSG00000068878	PSME4	-0.185133	0.0800739
ENSG00000135597	REPS1	-0.180062	0.0800739
ENSG00000134250	NOTCH2	-0.215955	0.0803574
ENSG00000151276	MAGI1	-0.210441	0.0803574
ENSG00000154582	ELOC	0.208048	0.0803574
ENSG00000131153	GINS2	0.204584	0.0803574
ENSG00000144357	UBR3	-0.199976	0.0803574
ENSG00000063046	EIF4B	-0.195878	0.0803574
ENSG00000173674	EIF1AX	0.147228	0.0803574
ENSG00000108106	UBE2S	0.145088	0.0803574
ENSG00000054116	TRAPPC3	0.144681	0.0803574
ENSG00000100711	ZFYVE21	0.166818	0.0804183
ENSG00000288973		-0.245652	0.0809799
ENSG00000140044	JDP2	-0.257952	0.0817063
ENSG00000117139	KDM5B	-0.199932	0.0817063
ENSG00000144218	AFF3	-0.22994	0.0818648
ENSG00000145247	OCIAD2	0.192689	0.0818648
ENSG00000101577	LPIN2	-0.192109	0.0818735
ENSG00000237190	CDKN2AIPNL	0.185786	0.0818735
ENSG00000147044	CASK	-0.161116	0.0818735
ENSG00000197930	ERO1A	-0.144112	0.0818735
ENSG00000134057	CCNB1	0.127571	0.0818735
ENSG00000173276	ZBTB21	-0.147561	0.0822903
ENSG00000168275	COA6	0.22885	0.0829498
ENSG00000120063	GNA13	-0.171694	0.0831177
ENSG00000143514	TP53BP2	-0.16333	0.0831177
ENSG00000169021	UQCRFS1	0.150868	0.0831177
ENSG00000247092	SNHG10	0.289952	0.0831995
ENSG00000106571	GLI3	-0.214512	0.0831995
ENSG00000108262	GIT1	-0.186354	0.0831995
ENSG00000146909	NOM1	-0.171474	0.0831995
ENSG00000114383	TUSC2	0.168779	0.0831995
ENSG00000101654	RNMT	-0.147038	0.0831995
ENSG00000183779	ZNF703	-0.189542	0.0835689
ENSG00000023041	ZDHHC6	0.177613	0.0835689
ENSG00000163170	BOLA3	0.22771	0.084036
ENSG00000081870	IFT25	0.230738	0.0840859
ENSG00000140307	GTF2A2	0.211219	0.0844405
ENSG00000090266	NDUFB2	0.187997	0.0844405
ENSG00000116898	MRPS15	0.1986	0.0846785
ENSG00000136933	RABEPK	0.174665	0.0846785
ENSG00000165458	INPPL1	-0.170368	0.0846785
ENSG00000148362	PAXX	0.159014	0.0846785
ENSG00000108582	CPD	-0.15123	0.0851063
ENSG00000029639	TFB1M	0.238355	0.0851862
ENSG00000203867	RBM20	-0.18277	0.0851862
ENSG00000151327	FAM177A1	0.159381	0.0851862
ENSG00000100416	TRMU	0.140401	0.0851862
ENSG00000104765	BNIP3L	-0.21021	0.0852857
ENSG00000116001	TIA1	0.203331	0.0852857
ENSG00000163629	PTPN13	-0.185966	0.0852857
ENSG00000165323	FAT3	-0.248172	0.0853143
ENSG00000170791	CHCHD7	0.200358	0.0853143
ENSG00000157193	LRP8	0.188436	0.0854875
ENSG00000061676	NCKAP1	-0.139019	0.0854875
ENSG00000145912	NHP2	0.164244	0.0867412
ENSG00000196628	TCF4	-0.158381	0.0867412
ENSG00000146872	TLK2	-0.167101	0.0869046
ENSG00000117395	EBNA1BP2	0.143901	0.0869046
ENSG00000170525	PFKFB3	-0.186421	0.0876327
ENSG00000160050	CCDC28B	0.183567	0.0876327
ENSG00000196262	PPIA	0.181882	0.0876327
ENSG00000055208	TAB2	-0.160892	0.0876327
ENSG00000070087	PFN2	0.134497	0.0876327
ENSG00000183513	COA5	0.247361	0.0880629
ENSG00000181418	DDN	-0.216309	0.0881184
ENSG00000131374	TBC1D5	-0.185686	0.0881184
ENSG00000182093	GET1	0.184121	0.0881184
ENSG00000103035	PSMD7	0.174044	0.0881184
ENSG00000105185	PDCD5	0.164176	0.0881184
ENSG00000121892	PDS5A	-0.140585	0.0881184
ENSG00000088387	DOCK9	-0.210589	0.0882173
ENSG00000167658	EEF2	-0.186284	0.0882173
ENSG00000119559	C19orf25	0.157569	0.0882173
ENSG00000118363	SPCS2	0.146233	0.0882173
ENSG00000126749	EMG1	0.224708	0.0890198
ENSG00000198265	HELZ	-0.201605	0.0892111
ENSG00000123575	FAM199X	-0.139294	0.0892111
ENSG00000142192	APP	-0.108709	0.0892111
ENSG00000124782	RREB1	-0.223373	0.0893643
ENSG00000182389	CACNB4	-0.241119	0.0898143
ENSG00000134644	PUM1	-0.169932	0.0898143
ENSG00000105171	POP4	0.164573	0.0898786
ENSG00000084092	NOA1	-0.178188	0.0902377
ENSG00000074755	ZZEF1	-0.211554	0.0904389
ENSG00000151090	THRB	-0.202384	0.0906182
ENSG00000145901	TNIP1	-0.201342	0.0906182
ENSG00000179820	MYADM	-0.176264	0.0906182
ENSG00000152894	PTPRK	-0.164365	0.0906182
ENSG00000125686	MED1	-0.164137	0.0906182
ENSG00000048140	TSPAN17	0.161295	0.0906182
ENSG00000175606	TMEM70	0.19813	0.0915162
ENSG00000149823	VPS51	-0.170852	0.0919542
ENSG00000070018	LRP6	-0.16677	0.0919542
ENSG00000230989	HSBP1	0.197405	0.092794
ENSG00000166025	AMOTL1	-0.183319	0.092794
ENSG00000111875	ASF1A	0.201008	0.0928274
ENSG00000100554	ATP6V1D	0.180339	0.0929777
ENSG00000070770	CSNK2A2	-0.175109	0.0929777
ENSG00000242485	MRPL20	0.157411	0.0929777
ENSG00000143157	POGK	-0.143535	0.0929777
ENSG00000198756	COLGALT2	-0.213775	0.0930787
ENSG00000121775	TMEM39B	-0.17999	0.0930787
ENSG00000174485	DENND4A	-0.182292	0.0940806
ENSG00000111300	NAA25	-0.121279	0.0945143
ENSG00000196453	ZNF777	-0.180001	0.0947591
ENSG00000168273	UQCC5	0.249522	0.0950141
ENSG00000148498	PARD3	-0.195326	0.0950141
ENSG00000170242	USP47	-0.191878	0.0950141
ENSG00000171224	FAM241B	0.190628	0.0950141
ENSG00000155100	OTUD6B	0.189919	0.0950141
ENSG00000095794	CREM	0.164693	0.0950141
ENSG00000213625	LEPROT	0.157951	0.0950141
ENSG00000162909	CAPN2	-0.143699	0.0950141
ENSG00000089685	BIRC5	0.153339	0.0952278
ENSG00000099381	SETD1A	-0.172833	0.0953256
ENSG00000047365	ARAP2	-0.231192	0.095605
ENSG00000104067	TJP1	-0.186321	0.095605
ENSG00000132581	SDF2	0.165308	0.0958132
ENSG00000109685	NSD2	-0.156125	0.0959434
ENSG00000167283	ATP5MG	0.219566	0.0962546
ENSG00000109255	NMU	0.208134	0.0962546
ENSG00000115904	SOS1	-0.178805	0.0967242
ENSG00000131051	RBM39	0.124289	0.0968381
ENSG00000116991	SIPA1L2	-0.17971	0.0973868
ENSG00000167088	SNRPD1	0.182017	0.0974818
ENSG00000137221	TJAP1	-0.151301	0.0974818
ENSG00000102096	PIM2	0.179532	0.0975699
ENSG00000164405	UQCRQ	0.21163	0.097653
ENSG00000125870	SNRPB2	0.194203	0.097653
ENSG00000113356	POLR3G	0.167165	0.097653
ENSG00000178999	AURKB	0.132224	0.097653
ENSG00000069702	TGFBR3	-0.167113	0.098242
ENSG00000054392	HHAT	-0.203835	0.0982744
ENSG00000117906	RCN2	0.177695	0.0982744
ENSG00000101003	GINS1	0.156737	0.0982744
ENSG00000138495	COX17	0.215477	0.0983919
ENSG00000164466	SFXN1	0.115863	0.098536
ENSG00000149357	LAMTOR1	0.162749	0.0986986
ENSG00000163041	H3-3A	0.14379	0.0987618
ENSG00000197019	SERTAD1	0.246925	0.0994522
ENSG00000060982	BCAT1	-0.126484	0.0995598
ENSG00000170558	CDH2	-0.145824	0.0997875
ENSG00000131871	SELENOS	0.17952	0.100167
ENSG00000164167	LSM6	0.204822	0.100389
ENSG00000151623	NR3C2	-0.213369	0.100638
ENSG00000111860	CEP85L	-0.186778	0.100638
ENSG00000152700	SAR1B	0.180668	0.100638
ENSG00000100852	ARHGAP5	-0.169712	0.100638
ENSG00000166902	MRPL16	0.160969	0.100638
ENSG00000145391	SETD7	-0.147229	0.100638
ENSG00000162419	GMEB1	-0.193259	0.100735
ENSG00000163755	HPS3	0.191294	0.100735
ENSG00000119185	ITGB1BP1	0.177766	0.100735
ENSG00000100422	CERK	-0.159369	0.100735
ENSG00000099341	PSMD8	0.148949	0.100735
ENSG00000113575	PPP2CA	0.144872	0.100735
ENSG00000137714	FDX1	0.141929	0.100735
ENSG00000116213	WRAP73	0.126857	0.101147
ENSG00000041357	PSMA4	0.17834	0.101193
ENSG00000123737	EXOSC9	0.167418	0.101193
ENSG00000121274	TENT4B	-0.174307	0.101281
ENSG00000155592	ZKSCAN2	-0.165595	0.101666
ENSG00000138696	BMPR1B	-0.22079	0.101732
ENSG00000196367	TRRAP	-0.217678	0.101732
ENSG00000119705	SLIRP	0.20474	0.101732
ENSG00000188848	BEND4	-0.176785	0.101732
ENSG00000165416	SUGT1	0.136337	0.101732
ENSG00000145555	MYO10	-0.22374	0.101815
ENSG00000203760	CENPW	0.176567	0.101815
ENSG00000139651	ZNF740	-0.159666	0.101815
ENSG00000081479	LRP2	-0.211936	0.101943
ENSG00000129559	NEDD8	0.187904	0.101943
ENSG00000050426	LETMD1	-0.179052	0.101943
ENSG00000131944	FAAP24	0.165342	0.101943
ENSG00000196517	SLC6A9	-0.228712	0.101964
ENSG00000132535	DLG4	-0.205051	0.102
ENSG00000152082	MZT2B	0.155751	0.102511
ENSG00000088812	ATRN	-0.155597	0.102615
ENSG00000129235	TXNDC17	0.22217	0.103126
ENSG00000161992	PRR35	-0.249028	0.103559
ENSG00000118246	FASTKD2	0.172231	0.10384
ENSG00000162616	DNAJB4	0.216775	0.104059
ENSG00000110395	CBL	-0.193678	0.104059
ENSG00000119547	ONECUT2	-0.184097	0.104059
ENSG00000164099	PRSS12	-0.171844	0.104059
ENSG00000172586	CHCHD1	0.181118	0.104214
ENSG00000124733	MEA1	0.159692	0.104678
ENSG00000218336	TENM3	-0.178186	0.105004
ENSG00000112304	ACOT13	0.177821	0.105198
ENSG00000151012	SLC7A11	-0.228487	0.105244
ENSG00000133812	SBF2	-0.190843	0.105244
ENSG00000143742	SRP9	0.167391	0.105244
ENSG00000112685	EXOC2	-0.15156	0.105244
ENSG00000150627	WDR17	-0.216514	0.105539
ENSG00000054523	KIF1B	-0.176159	0.105584
ENSG00000130147	SH3BP4	-0.171998	0.105584
ENSG00000116030	SUMO1	0.145684	0.105584
ENSG00000121542	SEC22A	0.207521	0.105909
ENSG00000163349	HIPK1	-0.182282	0.106404
ENSG00000197323	TRIM33	-0.173406	0.106404
ENSG00000065882	TBC1D1	-0.161603	0.106473
ENSG00000171425	ZNF581	-0.21224	0.106846
ENSG00000054654	SYNE2	-0.235121	0.107235
ENSG00000134775	FHOD3	-0.166451	0.107846
ENSG00000164616	FBXL21P	0.233519	0.107885
ENSG00000136810	TXN	0.205547	0.108123
ENSG00000172986	GXYLT2	-0.199382	0.108123
ENSG00000119778	ATAD2B	-0.188747	0.108123
ENSG00000182022	CHST15	-0.174135	0.108123
ENSG00000196923	PDLIM7	-0.149944	0.108123
ENSG00000106638	TBL2	0.149572	0.108123
ENSG00000136928	GABBR2	-0.219205	0.108139
ENSG00000006432	MAP3K9	-0.194439	0.108353
ENSG00000184160	ADRA2C	-0.181162	0.108353
ENSG00000080845	DLGAP4	-0.169232	0.108353
ENSG00000174695	TMEM167A	0.150825	0.108589
ENSG00000115042	FAHD2A	0.16747	0.108617
ENSG00000089006	SNX5	-0.147136	0.108617
ENSG00000112851	ERBIN	-0.151737	0.108841
ENSG00000174032	SLC25A30	0.148602	0.108841
ENSG00000166337	TAF10	0.213366	0.109316
ENSG00000164611	PTTG1	0.157571	0.109316
ENSG00000138674	SEC31A	-0.142112	0.109316
ENSG00000136381	IREB2	-0.128351	0.110182
ENSG00000155368	DBI	0.19162	0.110291
ENSG00000126773	PCNX4	-0.119822	0.110474
ENSG00000112312	GMNN	0.178978	0.110564
ENSG00000133612	AGAP3	-0.139312	0.11067
ENSG00000183648	NDUFB1	0.21895	0.110704
ENSG00000177119	ANO6	-0.141693	0.110704
ENSG00000117335	CD46	0.182955	0.110739
ENSG00000157654	PALM2AKAP2	-0.18855	0.110804
ENSG00000196365	LONP1	-0.172857	0.110985
ENSG00000117020	AKT3	-0.152386	0.111401
ENSG00000142599	RERE	-0.199264	0.112264
ENSG00000182095	TNRC18	-0.196081	0.112264
ENSG00000103148	NPRL3	-0.171218	0.112264
ENSG00000169221	TBC1D10B	-0.154367	0.112264
ENSG00000154518	ATP5MC3	0.142457	0.112264
ENSG00000119878	CRIPT	0.215933	0.112996
ENSG00000138246	DNAJC13	-0.172617	0.112996
ENSG00000188760	TMEM198	-0.209349	0.113181
ENSG00000116133	DHCR24	0.17609	0.113315
ENSG00000241837	ATP5PO	0.217161	0.113371
ENSG00000157833	GAREM2	-0.187627	0.113371
ENSG00000197081	IGF2R	-0.185932	0.113371
ENSG00000107731	UNC5B	-0.183045	0.113371
ENSG00000135049	AGTPBP1	-0.170746	0.113371
ENSG00000161638	ITGA5	-0.15547	0.113371
ENSG00000163960	UBXN7	-0.152369	0.113371
ENSG00000042445	RETSAT	0.178552	0.113672
ENSG00000133816	MICAL2	-0.222123	0.113721
ENSG00000112658	SRF	-0.137831	0.113721
ENSG00000154305	MIA3	-0.156988	0.114184
ENSG00000147548	NSD3	-0.144808	0.114451
ENSG00000120254	MTHFD1L	-0.145191	0.114626
ENSG00000119596	YLPM1	-0.177172	0.115091
ENSG00000185043	CIB1	0.147608	0.115091
ENSG00000114978	MOB1A	0.113078	0.11523
ENSG00000088038	CNOT3	-0.158073	0.115249
ENSG00000160007	ARHGAP35	-0.178743	0.115633
ENSG00000130559	CAMSAP1	-0.175284	0.115633
ENSG00000183696	UPP1	0.200656	0.116084
ENSG00000114107	CEP70	0.205211	0.116201
ENSG00000143443	C1orf56	-0.205973	0.116411
ENSG00000205309	NT5M	0.194332	0.116411
ENSG00000140264	SERF2	0.163474	0.116411
ENSG00000107863	ARHGAP21	-0.155029	0.116545
ENSG00000187522	HSPA14	0.200657	0.116867
ENSG00000037280	FLT4	-0.122626	0.118163
ENSG00000135698	MPHOSPH6	0.156804	0.11822
ENSG00000145012	LPP	-0.212303	0.118296
ENSG00000188186	LAMTOR4	0.157727	0.118296
ENSG00000142197	DOP1B	-0.177377	0.119467
ENSG00000198315	ZKSCAN8	-0.139039	0.119467
ENSG00000154122	ANKH	-0.122423	0.119467
ENSG00000127527	EPS15L1	-0.16232	0.119789
ENSG00000265354	TIMM23	0.129723	0.119905
ENSG00000010278	CD9	0.145897	0.12019
ENSG00000101337	TM9SF4	-0.13511	0.120251
ENSG00000007047	MARK4	-0.173463	0.120455
ENSG00000068323	TFE3	-0.170741	0.120455
ENSG00000173473	SMARCC1	-0.156413	0.120808
ENSG00000166169	POLL	-0.141385	0.120992
ENSG00000103657	HERC1	-0.205642	0.121198
ENSG00000167182	SP2	-0.177263	0.121198
ENSG00000172164	SNTB1	-0.171316	0.121198
ENSG00000061938	TNK2	-0.169915	0.121198
ENSG00000185722	ANKFY1	-0.168752	0.121198
ENSG00000173409	ARV1	0.15531	0.121198
ENSG00000162704	ARPC5	0.141888	0.121198
ENSG00000113083	LOX	-0.176035	0.121463
ENSG00000132475	H3-3B	0.12439	0.121463
ENSG00000115762	PLEKHB2	0.124118	0.121463
ENSG00000053372	MRTO4	0.112797	0.121575
ENSG00000137177	KIF13A	-0.167585	0.122415
ENSG00000166797	CIAO2A	0.178714	0.122433
ENSG00000108001	EBF3	-0.166267	0.122433
ENSG00000008018	PSMB1	0.147061	0.122433
ENSG00000117592	PRDX6	0.130998	0.122433
ENSG00000157916	RER1	0.123395	0.122433
ENSG00000101911	PRPS2	0.146337	0.122473
ENSG00000166913	YWHAB	0.119289	0.12253
ENSG00000065665	SEC61A2	0.170727	0.122609
ENSG00000083168	KAT6A	-0.164341	0.12262
ENSG00000124562	SNRPC	0.140491	0.12262
ENSG00000127585	FBXL16	-0.160937	0.122917
ENSG00000170689	HOXB9	-0.147821	0.122917
ENSG00000095564	BTAF1	-0.145838	0.122917
ENSG00000136450	SRSF1	0.133656	0.122917
ENSG00000135535	CD164	0.138934	0.122984
ENSG00000167257	RNF214	-0.166448	0.123262
ENSG00000073792	IGF2BP2	-0.147119	0.123353
ENSG00000075340	ADD2	-0.164046	0.123522
ENSG00000108423	TUBD1	0.186125	0.123625
ENSG00000134375	TIMM17A	0.150814	0.123625
ENSG00000186260	MRTFB	-0.177084	0.124129
ENSG00000137693	YAP1	-0.148146	0.124129
ENSG00000123416	TUBA1B	0.14663	0.124129
ENSG00000120265	PCMT1	0.136319	0.124224
ENSG00000142892	PIGK	0.137039	0.124439
ENSG00000011478	QPCTL	0.186742	0.124934
ENSG00000163382	NAXE	0.155256	0.124934
ENSG00000166860	ZBTB39	-0.150572	0.124934
ENSG00000174469	CNTNAP2	-0.161528	0.124963
ENSG00000123908	AGO2	-0.160009	0.124963
ENSG00000140006	WDR89	0.154328	0.124963
ENSG00000146802	TMEM168	0.144939	0.124963
ENSG00000136463	TACO1	0.144276	0.124963
ENSG00000162458	FBLIM1	-0.163953	0.12546
ENSG00000096717	SIRT1	-0.160525	0.12546
ENSG00000214114	MYCBP	0.148393	0.12546
ENSG00000066322	ELOVL1	0.14814	0.12546
ENSG00000187741	FANCA	-0.148805	0.125542
ENSG00000169372	CRADD	0.20956	0.126467
ENSG00000130779	CLIP1	-0.159519	0.126566
ENSG00000111879	FAM184A	-0.18962	0.126635
ENSG00000111961	SASH1	-0.170354	0.126829
ENSG00000197045	GMFB	0.163134	0.127014
ENSG00000108176	DNAJC12	0.174222	0.127251
ENSG00000132005	RFX1	-0.170433	0.127663
ENSG00000132541	RIDA	0.184456	0.127758
ENSG00000198521	ZNF43	-0.171254	0.128127
ENSG00000062822	POLD1	-0.144724	0.128127
ENSG00000164684	ZNF704	-0.164296	0.128372
ENSG00000197694	SPTAN1	-0.183192	0.128425
ENSG00000234664	HMGN2P5	0.176698	0.128727
ENSG00000141378	PTRH2	0.166193	0.128951
ENSG00000118816	CCNI	-0.146652	0.128951
ENSG00000107438	PDLIM1	-0.142139	0.128951
ENSG00000182512	GLRX5	0.121235	0.128951
ENSG00000165609	NUDT5	0.120733	0.128951
ENSG00000117410	ATP6V0B	0.166233	0.129268
ENSG00000151665	PIGF	0.180208	0.129543
ENSG00000119771	KLHL29	-0.171816	0.129543
ENSG00000107099	DOCK8	-0.188833	0.129566
ENSG00000163516	ANKZF1	-0.144138	0.129566
ENSG00000155760	FZD7	-0.132146	0.129566
ENSG00000119772	DNMT3A	-0.172656	0.130614
ENSG00000174547	MRPL11	0.141653	0.130614
ENSG00000257103	LSM14A	-0.125436	0.130614
ENSG00000198668	CALM1	0.109849	0.130614
ENSG00000073849	ST6GAL1	-0.161594	0.130635
ENSG00000186283	TOR3A	0.125333	0.130635
ENSG00000123179	EBPL	0.165178	0.131065
ENSG00000076108	BAZ2A	-0.176437	0.13145
ENSG00000149084	HSD17B12	0.137458	0.13223
ENSG00000171204	TMEM126B	0.189823	0.132539
ENSG00000197582	GPX1P1	0.178181	0.132539
ENSG00000108819	PPP1R9B	-0.164478	0.132539
ENSG00000172869	DMXL1	-0.162894	0.132539
ENSG00000102763	VWA8	-0.158655	0.132539
ENSG00000169764	UGP2	0.138073	0.132539
ENSG00000014641	MDH1	0.159048	0.132756
ENSG00000107263	RAPGEF1	-0.158984	0.132756
ENSG00000171206	TRIM8	-0.158788	0.132756
ENSG00000115504	EHBP1	-0.149042	0.132756
ENSG00000111843	TMEM14C	0.187287	0.13281
ENSG00000118058	KMT2A	-0.178389	0.132841
ENSG00000076356	PLXNA2	-0.160032	0.132841
ENSG00000232119	MCTS1	0.160031	0.132841
ENSG00000172845	SP3	-0.1341	0.132841
ENSG00000144199	FAHD2B	0.194849	0.13285
ENSG00000143158	MPC2	0.163823	0.13285
ENSG00000157212	PAXIP1	-0.153641	0.13285
ENSG00000135365	PHF21A	-0.144806	0.13285
ENSG00000186001	LRCH3	-0.143103	0.1329
ENSG00000211460	TSN	0.12969	0.132924
ENSG00000164951	PDP1	0.180097	0.133031
ENSG00000171603	CLSTN1	-0.124672	0.133031
ENSG00000100629	CEP128	-0.17564	0.133834
ENSG00000108641	B9D1	0.172714	0.134132
ENSG00000142188	TMEM50B	0.178147	0.134307
ENSG00000141013	GAS8	-0.169009	0.134307
ENSG00000205981	DNAJC19	0.166706	0.134307
ENSG00000071051	NCK2	-0.16253	0.134307
ENSG00000119522	DENND1A	-0.155124	0.134307
ENSG00000153006	SREK1IP1	0.148804	0.134307
ENSG00000140395	SKIC8	0.173961	0.134372
ENSG00000132963	POMP	0.164847	0.13443
ENSG00000103335	PIEZO1	-0.163043	0.1354
ENSG00000172992	DCAKD	0.146341	0.1354
ENSG00000198887	SMC5	-0.156484	0.135648
ENSG00000060762	MPC1	0.169291	0.135649
ENSG00000106077	ABHD11	0.169253	0.135649
ENSG00000166562	SEC11C	0.161991	0.135649
ENSG00000065057	NTHL1	0.126842	0.135649
ENSG00000183726	TMEM50A	0.120395	0.135649
ENSG00000135837	CEP350	-0.166959	0.135717
ENSG00000166949	SMAD3	-0.141257	0.135748
ENSG00000197102	DYNC1H1	-0.13169	0.135748
ENSG00000172893	DHCR7	0.140306	0.135941
ENSG00000124172	ATP5F1E	0.183961	0.136348
ENSG00000130724	CHMP2A	0.132521	0.136348
ENSG00000153815	CMIP	-0.166713	0.136519
ENSG00000136111	TBC1D4	-0.146834	0.136519
ENSG00000151465	CDC123	0.129349	0.136554
ENSG00000186591	UBE2H	-0.152242	0.136899
ENSG00000146731	CCT6A	0.10475	0.136899
ENSG00000149150	SLC43A1	-0.174408	0.136986
ENSG00000105997	HOXA3	-0.147881	0.136986
ENSG00000124225	PMEPA1	-0.16751	0.137173
ENSG00000115808	STRN	-0.143163	0.137173
ENSG00000129625	REEP5	0.115763	0.137173
ENSG00000169084	DHRSX	-0.167102	0.137935
ENSG00000108091	CCDC6	-0.137049	0.137939
ENSG00000140836	ZFHX3	-0.176399	0.138922
ENSG00000173436	MICOS10	0.17199	0.138922
ENSG00000109111	SUPT6H	-0.170015	0.138922
ENSG00000175216	CKAP5	-0.16332	0.138922
ENSG00000141682	PMAIP1	0.162782	0.138922
ENSG00000106078	COBL	-0.155325	0.138922
ENSG00000196290	NIF3L1	0.146566	0.138922
ENSG00000171456	ASXL1	-0.123569	0.138922
ENSG00000121057	AKAP1	-0.0992509	0.138922
ENSG00000143314	MRPL24	0.133832	0.139145
ENSG00000108100	CCNY	-0.130537	0.139559
ENSG00000150779	TIMM8B	0.169062	0.139889
ENSG00000171862	PTEN	-0.144759	0.139889
ENSG00000132879	FBXO44	-0.141322	0.139889
ENSG00000100393	EP300	-0.170823	0.140078
ENSG00000197535	MYO5A	-0.149542	0.140078
ENSG00000037637	FBXO42	-0.132539	0.140265
ENSG00000068366	ACSL4	0.132314	0.140342
ENSG00000175756	AURKAIP1	0.127505	0.140642
ENSG00000111639	MRPL51	0.154916	0.140674
ENSG00000165521	EML5	-0.164519	0.14076
ENSG00000144724	PTPRG	-0.134317	0.14081
ENSG00000159842	ABR	-0.138845	0.141184
ENSG00000181704	YIPF6	0.126074	0.141184
ENSG00000117475	BLZF1	0.167689	0.141258
ENSG00000157796	WDR19	-0.152886	0.141258
ENSG00000072571	HMMR	0.151788	0.14136
ENSG00000170471	RALGAPB	-0.152208	0.141786
ENSG00000170653	ATF7	-0.17313	0.141969
ENSG00000176386	CDC26	0.167016	0.141969
ENSG00000150760	DOCK1	-0.140066	0.141969
ENSG00000077232	DNAJC10	0.110744	0.14207
ENSG00000095015	MAP3K1	-0.149167	0.142409
ENSG00000184613	NELL2	-0.118487	0.142409
ENSG00000163577	EIF5A2	0.170264	0.142415
ENSG00000113594	LIFR	-0.140467	0.14296
ENSG00000235823	OLMALINC	0.141004	0.143042
ENSG00000147592	LACTB2	0.173026	0.144071
ENSG00000187240	DYNC2H1	-0.168497	0.144071
ENSG00000148158	SNX30	-0.164968	0.144071
ENSG00000118640	VAMP8	0.159441	0.144071
ENSG00000164741	DLC1	-0.155133	0.144071
ENSG00000167291	TBC1D16	-0.145699	0.144071
ENSG00000103253	HAGHL	0.158348	0.144202
ENSG00000156973	PDE6D	0.162132	0.14423
ENSG00000147324	MFHAS1	-0.139146	0.14423
ENSG00000005194	CIAPIN1	0.11449	0.14423
ENSG00000205542	TMSB4X	0.175761	0.144281
ENSG00000165264	NDUFB6	0.165941	0.144281
ENSG00000102931	ARL2BP	0.162184	0.144415
ENSG00000137497	NUMA1	-0.155996	0.144415
ENSG00000070476	ZXDC	-0.144159	0.144415
ENSG00000110013	SIAE	0.141971	0.144415
ENSG00000189159	JPT1	0.1292	0.144415
ENSG00000130312	MRPL34	0.140434	0.144487
ENSG00000143183	TMCO1	0.129735	0.144487
ENSG00000214753	HNRNPUL2	-0.177701	0.144755
ENSG00000123131	PRDX4	0.154014	0.144755
ENSG00000105011	ASF1B	0.151503	0.144755
ENSG00000149091	DGKZ	-0.131788	0.144755
ENSG00000196323	ZBTB44	-0.12833	0.144755
ENSG00000144746	ARL6IP5	0.125216	0.144755
ENSG00000128311	TST	0.133723	0.144841
ENSG00000100811	YY1	-0.115607	0.145045
ENSG00000123104	ITPR2	-0.157633	0.145548
ENSG00000103260	METRN	0.129458	0.145548
ENSG00000139437	TCHP	-0.142767	0.145885
ENSG00000061273	HDAC7	-0.140675	0.145885
ENSG00000113504	SLC12A7	-0.133596	0.145885
ENSG00000126746	ZNF384	-0.128819	0.147236
ENSG00000102921	N4BP1	-0.139937	0.147447
ENSG00000205155	PSENEN	0.159321	0.147621
ENSG00000020633	RUNX3	-0.139606	0.147621
ENSG00000184058	TBX1	-0.125	0.147621
ENSG00000103319	EEF2K	-0.142659	0.147626
ENSG00000078269	SYNJ2	-0.156615	0.147877
ENSG00000099385	BCL7C	0.131728	0.147877
ENSG00000142611	PRDM16	-0.151729	0.148037
ENSG00000261115	TMEM178B	-0.136191	0.14861
ENSG00000075336	TIMM21	0.138834	0.148796
ENSG00000171467	ZNF318	-0.149663	0.148808
ENSG00000102780	DGKH	-0.150218	0.148838
ENSG00000140443	IGF1R	-0.143306	0.148942
ENSG00000100744	GSKIP	0.164396	0.149619
ENSG00000137700	SLC37A4	0.115171	0.149619
ENSG00000170265	ZNF282	-0.147176	0.149635
ENSG00000182648	RNF32-DT	-0.16415	0.14966
ENSG00000178385	PLEKHM3	-0.161729	0.14966
ENSG00000127914	AKAP9	-0.160549	0.14966
ENSG00000156928	MALSU1	0.157382	0.14966
ENSG00000196924	FLNA	-0.128925	0.14966
ENSG00000125868	DSTN	0.126934	0.14966
ENSG00000168389	MFSD2A	0.15692	0.150116
ENSG00000114850	SSR3	0.138846	0.150116
ENSG00000100580	TMED8	-0.131744	0.150116
ENSG00000172428	COPS9	0.164935	0.150152
ENSG00000015171	ZMYND11	-0.128342	0.150152
ENSG00000181061	HIGD1A	0.150468	0.150278
ENSG00000130770	ATP5IF1	0.149656	0.150278
ENSG00000019995	ZRANB1	-0.147883	0.150278
ENSG00000158195	WASF2	-0.143121	0.150278
ENSG00000137817	PARP6	-0.138165	0.150278
ENSG00000197226	TBC1D9B	-0.137482	0.150278
ENSG00000075142	SRI	0.12879	0.150278
ENSG00000005075	POLR2J	0.130701	0.150753
ENSG00000169750	RAC3	-0.126124	0.150753
ENSG00000003393	ALS2	-0.13983	0.151018
ENSG00000198258	UBL5	0.156233	0.151052
ENSG00000166347	CYB5A	0.15166	0.151052
ENSG00000112406	HECA	-0.146021	0.151052
ENSG00000112701	SENP6	-0.132282	0.151052
ENSG00000165283	STOML2	0.129833	0.151052
ENSG00000106723	SPIN1	-0.104474	0.151052
ENSG00000110011	DNAJC4	-0.159564	0.151089
ENSG00000120685	PROSER1	-0.139907	0.151089
ENSG00000073921	PICALM	-0.131394	0.151089
ENSG00000115459	ELMOD3	0.160479	0.151167
ENSG00000106355	LSM5	0.160304	0.151271
ENSG00000196313	POM121	-0.143137	0.151271
ENSG00000064393	HIPK2	-0.156789	0.151404
ENSG00000174705	SH3PXD2B	-0.15622	0.151404
ENSG00000008256	CYTH3	-0.129276	0.151404
ENSG00000129116	PALLD	-0.127996	0.151404
ENSG00000176102	CSTF3	0.117473	0.151404
ENSG00000170348	TMED10	0.115255	0.151404
ENSG00000128272	ATF4	-0.11437	0.151404
ENSG00000180304	OAZ2	0.111202	0.151404
ENSG00000267321	SNHG30	0.158351	0.151598
ENSG00000173960	UBXN2A	0.110091	0.151598
ENSG00000100526	CDKN3	0.154384	0.151955
ENSG00000171517	LPAR3	-0.147352	0.15233
ENSG00000141027	NCOR1	-0.145027	0.15233
ENSG00000122565	CBX3	0.132316	0.15233
ENSG00000123353	ORMDL2	0.158047	0.152339
ENSG00000085231	AK6	0.148954	0.152339
ENSG00000160131	VMA21	0.135984	0.152339
ENSG00000099956	SMARCB1	-0.115618	0.152339
ENSG00000110080	ST3GAL4	-0.147656	0.15244
ENSG00000150938	CRIM1	-0.14306	0.152463
ENSG00000137806	NDUFAF1	0.139037	0.152529
ENSG00000141759	TXNL4A	0.112602	0.152745
ENSG00000108557	RAI1	-0.145124	0.152874
ENSG00000169490	TM2D2	0.140614	0.152874
ENSG00000164548	TRA2A	0.126451	0.153057
ENSG00000004975	DVL2	-0.125771	0.153057
ENSG00000145495	MARCHF6	-0.113639	0.153057
ENSG00000120658	ENOX1	-0.147699	0.153126
ENSG00000101126	ADNP	-0.128173	0.153225
ENSG00000168014	C2CD3	-0.146546	0.153517
ENSG00000204356	NELFE	0.123616	0.153517
ENSG00000101849	TBL1X	-0.144016	0.153527
ENSG00000100354	TNRC6B	-0.150501	0.153963
ENSG00000139343	SNRPF	0.134765	0.153963
ENSG00000063241	ISOC2	0.124325	0.153963
ENSG00000187231	SESTD1	-0.142018	0.154359
ENSG00000151729	SLC25A4	0.127974	0.154359
ENSG00000176658	MYO1D	-0.135613	0.154998
ENSG00000086289	EPDR1	0.128835	0.154998
ENSG00000177700	POLR2L	0.145313	0.155306
ENSG00000084731	KIF3C	-0.146304	0.155423
ENSG00000100345	MYH9	-0.154084	0.155946
ENSG00000064995	TAF11	0.136317	0.155946
ENSG00000078403	MLLT10	-0.124213	0.156017
ENSG00000119285	HEATR1	-0.118512	0.156017
ENSG00000100764	PSMC1	0.121123	0.156069
ENSG00000115306	SPTBN1	-0.139476	0.157485
ENSG00000204842	ATXN2	-0.145933	0.157965
ENSG00000068971	PPP2R5B	-0.163959	0.158231
ENSG00000143303	METTL25B	-0.120767	0.158231
ENSG00000125835	SNRPB	0.116528	0.158231
ENSG00000151690	MFSD6	-0.144242	0.158304
ENSG00000008441	NFIX	-0.143821	0.158304
ENSG00000111752	PHC1	-0.140548	0.158304
ENSG00000153975	ZUP1	0.13894	0.158304
ENSG00000174460	ZCCHC12	0.136633	0.158304
ENSG00000116667	C1orf21	-0.120418	0.158304
ENSG00000182568	SATB1	-0.117441	0.158304
ENSG00000065308	TRAM2	-0.129706	0.158364
ENSG00000025770	NCAPH2	-0.126438	0.158364
ENSG00000054690	PLEKHH1	-0.14875	0.159019
ENSG00000176261	ZBTB8OS	0.141081	0.15905
ENSG00000004399	PLXND1	-0.142615	0.159169
ENSG00000117862	TXNDC12	0.14211	0.159961
ENSG00000127481	UBR4	-0.107348	0.160329
ENSG00000073169	SELENOO	0.138689	0.160347
ENSG00000176476	SGF29	-0.151472	0.160459
ENSG00000102218	RP2	0.124911	0.16069
ENSG00000123143	PKN1	-0.13842	0.160781
ENSG00000105357	MYH14	-0.154209	0.160873
ENSG00000115446	UNC50	0.149092	0.160938
ENSG00000139174	PRICKLE1	-0.146766	0.160938
ENSG00000126698	DNAJC8	0.108944	0.160938
ENSG00000137168	PPIL1	0.145174	0.161012
ENSG00000163882	POLR2H	0.131742	0.16242
ENSG00000080561	MID2	-0.13751	0.162556
ENSG00000157657	ZNF618	-0.153812	0.162836
ENSG00000158528	PPP1R9A	-0.139024	0.162836
ENSG00000185591	SP1	-0.131108	0.162836
ENSG00000067334	DNTTIP2	0.124692	0.162836
ENSG00000168066	SF1	-0.123564	0.162836
ENSG00000094804	CDC6	0.102952	0.162836
ENSG00000103197	TSC2	-0.14281	0.162946
ENSG00000102755	FLT1	-0.141563	0.162946
ENSG00000137337	MDC1	-0.149502	0.162951
ENSG00000105404	RABAC1	0.146588	0.162951
ENSG00000156504	PABIR2	0.13452	0.162951
ENSG00000136279	DBNL	0.122359	0.163144
ENSG00000065923	SLC9A7	-0.114707	0.163149
ENSG00000143549	TPM3	0.107252	0.163246
ENSG00000151779	NBAS	-0.13767	0.164328
ENSG00000197077	KIAA1671	-0.144593	0.164656
ENSG00000083097	DOP1A	-0.140173	0.164656
ENSG00000204977	TRIM13	0.125966	0.164656
ENSG00000118922	KLF12	-0.132544	0.16496
ENSG00000068305	MEF2A	-0.128652	0.16496
ENSG00000138757	G3BP2	0.103019	0.16496
ENSG00000187720	THSD4	-0.145812	0.165038
ENSG00000111237	VPS29	0.143957	0.165048
ENSG00000184076	UQCR10	0.145639	0.165196
ENSG00000204498	NFKBIL1	-0.143861	0.165196
ENSG00000139624	CERS5	0.113772	0.165569
ENSG00000172590	MRPL52	0.135089	0.165574
ENSG00000136522	MRPL47	0.14499	0.165709
ENSG00000198408	OGA	0.133245	0.165723
ENSG00000270170	NCBP2AS2	0.125618	0.165723
ENSG00000204237	OXLD1	0.126814	0.166248
ENSG00000185627	PSMD13	0.127735	0.166457
ENSG00000167641	PPP1R14A	0.138482	0.166656
ENSG00000081913	PHLPP1	-0.138	0.166656
ENSG00000204060	FOXO6	-0.144683	0.167021
ENSG00000101752	MIB1	-0.137763	0.167021
ENSG00000141448	GATA6	-0.130532	0.167021
ENSG00000169375	SIN3A	-0.116709	0.167021
ENSG00000100883	SRP54	0.103756	0.167046
ENSG00000172379	ARNT2	-0.135829	0.16722
ENSG00000176244	ACBD7	0.125771	0.16722
ENSG00000165819	METTL3	0.113746	0.16722
ENSG00000066629	EML1	-0.109533	0.16722
ENSG00000143418	CERS2	-0.111958	0.167505
ENSG00000169071	ROR2	-0.136792	0.167592
ENSG00000108055	SMC3	-0.130744	0.167866
ENSG00000178691	SUZ12	-0.126128	0.167866
ENSG00000262814	MRPL12	0.130831	0.167969
ENSG00000101695	RNF125	-0.137792	0.168089
ENSG00000108384	RAD51C	0.116775	0.168089
ENSG00000104904	OAZ1	0.110168	0.16826
ENSG00000105968	H2AZ2	0.0893105	0.168736
ENSG00000130714	POMT1	-0.107136	0.16909
ENSG00000134030	CTIF	-0.128295	0.16917
ENSG00000171824	EXOSC10	-0.118552	0.169524
ENSG00000146648	EGFR	-0.140114	0.169916
ENSG00000186566	GPATCH8	-0.133302	0.169916
ENSG00000166123	GPT2	-0.126143	0.169916
ENSG00000163848	ZNF148	-0.124307	0.169916
ENSG00000107929	LARP4B	-0.12108	0.169916
ENSG00000108826	MRPL27	0.121941	0.170874
ENSG00000009830	POMT2	-0.119943	0.170913
ENSG00000103994	ZNF106	-0.133002	0.17123
ENSG00000135617	PRADC1	0.141386	0.172273
ENSG00000113811	SELENOK	0.140634	0.172273
ENSG00000164061	BSN	-0.129987	0.172273
ENSG00000135249	RINT1	0.127786	0.172273
ENSG00000144589	STK11IP	-0.134622	0.172608
ENSG00000134202	GSTM3	0.139269	0.172832
ENSG00000119242	CCDC92	-0.135796	0.172832
ENSG00000175727	MLXIP	-0.125454	0.172832
ENSG00000123064	DDX54	-0.144688	0.17294
ENSG00000167978	SRRM2	-0.138034	0.17294
ENSG00000128923	MINDY2	-0.131587	0.17294
ENSG00000153982	GDPD1	0.128162	0.17294
ENSG00000163602	RYBP	-0.121468	0.17294
ENSG00000131697	NPHP4	-0.131417	0.173316
ENSG00000168002	POLR2G	0.133696	0.173536
ENSG00000172216	CEBPB	-0.129916	0.174107
ENSG00000179958	DCTPP1	0.123888	0.174107
ENSG00000126001	CEP250	-0.141447	0.174648
ENSG00000003989	SLC7A2	-0.0986127	0.175058
ENSG00000090863	GLG1	-0.119093	0.175476
ENSG00000047634	SCML1	0.138487	0.175505
ENSG00000155816	FMN2	-0.114044	0.175687
ENSG00000123159	GIPC1	0.114831	0.176258
ENSG00000117461	PIK3R3	0.136449	0.176507
ENSG00000169093	ASMTL	0.137645	0.17729
ENSG00000162729	IGSF8	0.127625	0.17729
ENSG00000157077	ZFYVE9	-0.122564	0.17729
ENSG00000081791	DELE1	-0.115702	0.17729
ENSG00000197557	IFT70A	0.136392	0.177509
ENSG00000204564	C6orf136	-0.131505	0.177509
ENSG00000005893	LAMP2	0.124637	0.177509
ENSG00000140396	NCOA2	-0.137688	0.177526
ENSG00000129084	PSMA1	0.13673	0.177655
ENSG00000152092	ASTN1	-0.135203	0.177727
ENSG00000139613	SMARCC2	-0.128842	0.177836
ENSG00000116698	SMG7	-0.123717	0.177836
ENSG00000107816	LZTS2	-0.104256	0.177836
ENSG00000161654	LSM12	-0.113	0.178258
ENSG00000124541	RRP36	0.115135	0.178336
ENSG00000198707	CEP290	-0.135504	0.178582
ENSG00000166710	B2M	0.132359	0.178582
ENSG00000103126	AXIN1	-0.124474	0.178582
ENSG00000196284	SUPT3H	-0.136319	0.178697
ENSG00000109536	FRG1	0.136048	0.178697
ENSG00000038532	CLEC16A	-0.136207	0.178853
ENSG00000163939	PBRM1	-0.128563	0.178853
ENSG00000129933	MAU2	-0.123251	0.179301
ENSG00000236901	MIR600HG	-0.117594	0.179418
ENSG00000108064	TFAM	0.0983333	0.179418
ENSG00000154310	TNIK	-0.134625	0.179511
ENSG00000089159	PXN	-0.124569	0.179511
ENSG00000028528	SNX1	-0.0939442	0.179511
ENSG00000134222	PSRC1	0.115465	0.179646
ENSG00000162923	WDR26	-0.109874	0.179783
ENSG00000184083	FAM120C	0.127239	0.179927
ENSG00000187605	TET3	-0.134895	0.179942
ENSG00000064042	LIMCH1	-0.1344	0.179942
ENSG00000175573	C11orf68	-0.13372	0.179942
ENSG00000115641	FHL2	-0.129637	0.179942
ENSG00000129128	SPCS3	0.128512	0.179942
ENSG00000078900	TP73	-0.125544	0.179942
ENSG00000075568	TMEM131	-0.121132	0.179942
ENSG00000176623	RMDN1	0.117769	0.179942
ENSG00000075131	TIPIN	0.10269	0.179942
ENSG00000115946	PNO1	0.127157	0.180743
ENSG00000164080	RAD54L2	-0.130511	0.181623
ENSG00000103051	COG4	-0.110774	0.181623
ENSG00000134013	LOXL2	-0.129761	0.182742
ENSG00000147676	MAL2	0.119834	0.182851
ENSG00000153790	SPMIP4	-0.132351	0.183184
ENSG00000152749	GPR180	0.131951	0.183184
ENSG00000257727	CNPY2	0.131908	0.183184
ENSG00000183495	EP400	-0.131671	0.183184
ENSG00000083857	FAT1	-0.131527	0.183184
ENSG00000164919	COX6C	0.131177	0.183184
ENSG00000164182	NDUFAF2	0.130871	0.183184
ENSG00000116604	MEF2D	-0.129479	0.183184
ENSG00000174672	BRSK2	-0.125881	0.183184
ENSG00000197780	TAF13	0.125316	0.183184
ENSG00000151778	SERP2	0.124659	0.183184
ENSG00000173120	KDM2A	-0.124121	0.183184
ENSG00000272391	POM121C	-0.123996	0.183184
ENSG00000095485	CWF19L1	0.121112	0.183184
ENSG00000163053	SLC16A14	0.118308	0.183184
ENSG00000059758	CDK17	-0.111973	0.183184
ENSG00000074695	LMAN1	-0.0927699	0.183184
ENSG00000175832	ETV4	0.0749718	0.183184
ENSG00000165502	RPL36AL	0.132333	0.183217
ENSG00000141639	MAPK4	-0.131056	0.183461
ENSG00000137273	FOXF2	-0.128476	0.183461
ENSG00000104957	YJU2B	-0.120088	0.183461
ENSG00000132313	MRPL35	0.117302	0.183473
ENSG00000068097	HEATR6	-0.113096	0.183473
ENSG00000148229	POLE3	0.0998105	0.183473
ENSG00000174579	MSL2	-0.124924	0.183543
ENSG00000156858	PRR14	-0.121018	0.183543
ENSG00000073803	MAP3K13	0.130768	0.183603
ENSG00000107554	DNMBP	-0.128652	0.183603
ENSG00000173221	GLRX	0.127263	0.183603
ENSG00000181991	MRPS11	0.125729	0.183603
ENSG00000166033	HTRA1	0.124012	0.183603
ENSG00000142634	EFHD2	0.117625	0.183603
ENSG00000147050	KDM6A	-0.115243	0.183603
ENSG00000070756	PABPC1	-0.108571	0.183603
ENSG00000184752	NDUFA12	0.132639	0.183724
ENSG00000132694	ARHGEF11	-0.125658	0.183724
ENSG00000092010	PSME1	0.123311	0.183796
ENSG00000241343	RPL36A	0.102451	0.183796
ENSG00000100410	PHF5A	0.123507	0.18403
ENSG00000155506	LARP1	-0.12236	0.18403
ENSG00000141582	CBX4	-0.119082	0.18403
ENSG00000035928	RFC1	-0.117504	0.18403
ENSG00000256087	ZNF432	0.115841	0.18403
ENSG00000051596	THOC3	0.114892	0.18472
ENSG00000196235	SUPT5H	-0.132506	0.184984
ENSG00000088298	EDEM2	0.129344	0.185704
ENSG00000072422	RHOBTB1	-0.12369	0.186554
ENSG00000157933	SKI	-0.124036	0.18772
ENSG00000134982	APC	-0.122111	0.187766
ENSG00000197885	NKIRAS1	0.128455	0.188269
ENSG00000244187	TMEM141	0.127266	0.188269
ENSG00000132613	MTSS2	-0.126817	0.188269
ENSG00000145734	BDP1	-0.126566	0.188269
ENSG00000170632	ARMC10	0.125234	0.188269
ENSG00000156639	ZFAND3	-0.125158	0.188269
ENSG00000168439	STIP1	0.121494	0.188269
ENSG00000126243	LRFN3	-0.120978	0.188269
ENSG00000144848	ATG3	0.119513	0.188269
ENSG00000170903	MSANTD4	0.119002	0.188269
ENSG00000113657	DPYSL3	-0.11892	0.188269
ENSG00000131626	PPFIA1	-0.11636	0.188269
ENSG00000197724	PHF2	-0.116082	0.188269
ENSG00000172301	COPRS	0.115425	0.188269
ENSG00000123094	RASSF8	-0.115422	0.188269
ENSG00000117000	RLF	-0.114208	0.188269
ENSG00000104774	MAN2B1	-0.113842	0.188269
ENSG00000072778	ACADVL	0.111612	0.188269
ENSG00000158773	USF1	0.109752	0.188269
ENSG00000131115	ZNF227	-0.108069	0.188269
ENSG00000176340	COX8A	0.11792	0.188405
ENSG00000037757	MRI1	0.12722	0.188913
ENSG00000164916	FOXK1	-0.126521	0.188913
ENSG00000240445	FOXO3B	-0.125369	0.188913
ENSG00000180879	SSR4	0.125077	0.188913
ENSG00000156983	BRPF1	-0.12446	0.188913
ENSG00000087258	GNAO1	-0.123612	0.188913
ENSG00000153130	SCOC	0.123156	0.188913
ENSG00000211584	SLC48A1	-0.122299	0.188913
ENSG00000149925	ALDOA	-0.12177	0.188913
ENSG00000082701	GSK3B	-0.118061	0.188913
ENSG00000185352	HS6ST3	-0.115857	0.188913
ENSG00000198793	MTOR	-0.114943	0.188913
ENSG00000147155	EBP	0.114535	0.188913
ENSG00000198736	MSRB1	0.111616	0.188913
ENSG00000144283	PKP4	-0.110958	0.188913
ENSG00000137161	CNPY3	0.110282	0.188913
ENSG00000160213	CSTB	0.107488	0.188913
ENSG00000163636	PSMD6	0.104606	0.188913
ENSG00000260442	ATP2A1-AS1	0.127542	0.189232
ENSG00000101596	SMCHD1	-0.125091	0.189232
ENSG00000171634	BPTF	-0.12482	0.189232
ENSG00000058056	USP13	-0.123011	0.189232
ENSG00000140948	ZCCHC14	-0.120795	0.189232
ENSG00000120656	TAF12	0.120562	0.189232
ENSG00000133884	DPF2	-0.120057	0.189232
ENSG00000078668	VDAC3	0.119159	0.189232
ENSG00000138073	PREB	0.10045	0.189232
ENSG00000186132	C2orf76	0.0927911	0.189232
ENSG00000109572	CLCN3	-0.107787	0.189412
ENSG00000117143	UAP1	0.10396	0.189538
ENSG00000250479	CHCHD10	0.111378	0.189753
ENSG00000086848	ALG9	-0.126247	0.189847
ENSG00000091436	MAP3K20	-0.109239	0.189847
ENSG00000130921	MTRFR	0.115231	0.189867
ENSG00000090061	CCNK	-0.121755	0.190237
ENSG00000099995	SF3A1	-0.139545	0.190296
ENSG00000121903	ZSCAN20	-0.12708	0.190507
ENSG00000133250	ZNF414	-0.123551	0.190636
ENSG00000149089	APIP	0.120431	0.191108
ENSG00000183248	PRR36	-0.103398	0.191108
ENSG00000135862	LAMC1	-0.128348	0.19141
ENSG00000137216	TMEM63B	-0.120828	0.19141
ENSG00000169139	UBE2V2	0.11226	0.19141
ENSG00000137942	FNBP1L	-0.115046	0.191773
ENSG00000163625	WDFY3	-0.1279	0.193263
ENSG00000196550	FAM72A	0.124237	0.193481
ENSG00000135778	NTPCR	0.11907	0.193481
ENSG00000288983		0.123484	0.194859
ENSG00000110497	AMBRA1	-0.119124	0.194859
ENSG00000175324	LSM1	0.123935	0.194985
ENSG00000141664	ZCCHC2	-0.122656	0.194985
ENSG00000010818	HIVEP2	-0.122774	0.195124
ENSG00000136861	CDK5RAP2	-0.121915	0.195124
ENSG00000092148	HECTD1	-0.121499	0.195124
ENSG00000112893	MAN2A1	-0.12052	0.195124
ENSG00000090447	TFAP4	-0.119627	0.195124
ENSG00000143258	USP21	-0.115341	0.195124
ENSG00000204308	RNF5	0.110378	0.195124
ENSG00000102054	RBBP7	0.100989	0.195124
ENSG00000165526	RPUSD4	-0.124081	0.195271
ENSG00000125107	CNOT1	-0.127917	0.19556
ENSG00000135940	COX5B	0.122932	0.19556
ENSG00000163923	RPL39L	0.122638	0.19556
ENSG00000155858	LSM11	-0.117418	0.195754
ENSG00000134755	DSC2	-0.119213	0.195992
ENSG00000170312	CDK1	0.121087	0.196018
ENSG00000134905	CARS2	0.095918	0.196018
ENSG00000077152	UBE2T	0.122414	0.19613
ENSG00000196659	IFT70B	0.122281	0.19613
ENSG00000198546	ZNF511	0.121472	0.19613
ENSG00000101972	STAG2	-0.121145	0.196514
ENSG00000064932	SBNO2	-0.120666	0.196514
ENSG00000139372	TDG	0.116959	0.196514
ENSG00000085276	MECOM	-0.116587	0.197106
ENSG00000123178	SPRYD7	0.101855	0.197135
ENSG00000185049	NELFA	-0.121893	0.197214
ENSG00000124422	USP22	-0.116782	0.197214
ENSG00000078674	PCM1	-0.113146	0.197214
ENSG00000112941	TENT4A	-0.107933	0.197214
ENSG00000138069	RAB1A	0.10465	0.197214
ENSG00000123384	LRP1	-0.0978766	0.197214
ENSG00000065613	SLK	-0.122072	0.197266
ENSG00000124486	USP9X	-0.120232	0.197266
ENSG00000141068	KSR1	-0.12017	0.197266
ENSG00000112624	BICRAL	-0.117922	0.197266
ENSG00000110841	PPFIBP1	-0.116278	0.197266
ENSG00000165675	ENOX2	-0.111049	0.197266
ENSG00000120805	ARL1	0.110558	0.197266
ENSG00000100099	HPS4	-0.105249	0.197266
ENSG00000081189	MEF2C	-0.119547	0.197365
ENSG00000036448	MYOM2	-0.118986	0.197365
ENSG00000121931	LRIF1	0.116911	0.197365
ENSG00000081026	MAGI3	-0.116037	0.197365
ENSG00000235655	H3P6	0.115731	0.197365
ENSG00000184470	TXNRD2	-0.114418	0.197365
ENSG00000106399	RPA3	0.109829	0.197365
ENSG00000087266	SH3BP2	-0.114077	0.197528
ENSG00000167202	TBC1D2B	-0.120028	0.197594
ENSG00000109686	SH3D19	-0.118261	0.197594
ENSG00000164442	CITED2	-0.115634	0.197594
ENSG00000257621	PSMA3-AS1	0.112263	0.197594
ENSG00000179295	PTPN11	-0.112205	0.197594
ENSG00000099795	NDUFB7	0.109235	0.197594
ENSG00000123739	PLA2G12A	0.105858	0.197594
ENSG00000187608	ISG15	0.0981343	0.197594
ENSG00000143252	SDHC	0.117711	0.197631
ENSG00000144824	PHLDB2	-0.0960688	0.197631
ENSG00000170270	GON7	0.119525	0.197862
ENSG00000125319	HROB	-0.119438	0.197862
ENSG00000153827	TRIP12	-0.116417	0.197862
ENSG00000183011	NAA38	0.114932	0.197862
ENSG00000173230	GOLGB1	-0.117402	0.19835
ENSG00000181817	LSM10	0.114255	0.19869
ENSG00000125124	BBS2	-0.112302	0.19873
ENSG00000168538	TRAPPC11	-0.110809	0.19873
ENSG00000154229	PRKCA	-0.121013	0.19909
ENSG00000164252	AGGF1	-0.116949	0.19909
ENSG00000112081	SRSF3	0.104414	0.19909
ENSG00000187239	FNBP1	-0.11701	0.19915
ENSG00000257698	GIHCG	0.118712	0.199756
ENSG00000100139	MICALL1	-0.106064	0.199756
ENSG00000141698	NT5C3B	0.100305	0.199756
ENSG00000137074	APTX	0.107444	0.199767
ENSG00000072501	SMC1A	-0.128864	0.199815
ENSG00000187555	USP7	-0.125794	0.199815
ENSG00000184983	NDUFA6	0.123342	0.199815
ENSG00000185008	ROBO2	-0.118539	0.199815
ENSG00000100325	ASCC2	-0.116886	0.199815
ENSG00000157625	TAB3	-0.115943	0.199815
ENSG00000125484	GTF3C4	-0.114762	0.199815
ENSG00000160813	PPP1R35	0.11412	0.199815
ENSG00000079739	PGM1	-0.109245	0.199815
ENSG00000134954	ETS1	-0.108981	0.199815
ENSG00000173272	MZT2A	0.103654	0.199815
ENSG00000198554	WDHD1	-0.103355	0.199815
ENSG00000154639	CXADR	0.102133	0.199815
ENSG00000161179	YDJC	0.0975075	0.199815
ENSG00000116288	PARK7	0.115321	0.200247
ENSG00000085871	MGST2	0.117377	0.201152
ENSG00000162910	MRPL55	0.102047	0.201152
ENSG00000167863	ATP5PD	0.11775	0.201244
ENSG00000115970	THADA	-0.115981	0.201296
ENSG00000182484	WASH6P	-0.115748	0.201296
ENSG00000179094	PER1	-0.121162	0.201406
ENSG00000089335	ZNF302	0.123213	0.201427
ENSG00000067900	ROCK1	-0.115473	0.201427
ENSG00000122042	UBL3	-0.112093	0.201427
ENSG00000125812	GZF1	-0.110332	0.201427
ENSG00000092841	MYL6	0.103681	0.201427
ENSG00000205571	SMN2	0.118229	0.201913
ENSG00000243927	MRPS6	0.116914	0.201913
ENSG00000146425	DYNLT1	0.116375	0.201913
ENSG00000204120	GIGYF2	-0.116273	0.201913
ENSG00000103222	ABCC1	-0.115774	0.201913
ENSG00000146122	DAAM2	-0.115596	0.201913
ENSG00000147679	UTP23	0.113457	0.201913
ENSG00000115677	HDLBP	-0.111104	0.201913
ENSG00000160191	PDE9A	-0.110792	0.201913
ENSG00000185252	ZNF74	-0.10948	0.201913
ENSG00000138777	PPA2	0.11703	0.202038
ENSG00000067177	PHKA1	-0.108093	0.202038
ENSG00000176894	PXMP2	0.117063	0.202183
ENSG00000150787	PTS	0.114986	0.202183
ENSG00000079805	DNM2	-0.11439	0.202183
ENSG00000162736	NCSTN	-0.0937779	0.202183
ENSG00000100485	SOS2	-0.115163	0.20227
ENSG00000137075	RNF38	-0.115183	0.202459
ENSG00000109118	PHF12	-0.113945	0.202459
ENSG00000099968	BCL2L13	-0.0952573	0.202459
ENSG00000125386	FAM193A	-0.119924	0.202473
ENSG00000158234	FAIM	0.111894	0.202473
ENSG00000291087		-0.112697	0.202584
ENSG00000135116	HRK	-0.10991	0.202632
ENSG00000131016	AKAP12	-0.116291	0.202965
ENSG00000125821	DTD1	0.115004	0.202965
ENSG00000186350	RXRA	-0.114858	0.202965
ENSG00000206538	VGLL3	-0.115032	0.202994
ENSG00000141504	SAT2	0.114943	0.202994
ENSG00000139718	SETD1B	-0.116362	0.203112
ENSG00000163539	CLASP2	-0.104031	0.2035
ENSG00000185222	TCEAL9	0.111381	0.203885
ENSG00000188010	MORN2	0.096842	0.203885
ENSG00000218739	CEBPZOS	0.115208	0.204052
ENSG00000149294	NCAM1	-0.114931	0.204052
ENSG00000166352	IFTAP	0.110852	0.204052
ENSG00000086758	HUWE1	-0.109998	0.204052
ENSG00000169684	CHRNA5	0.108693	0.204052
ENSG00000008294	SPAG9	-0.108156	0.204052
ENSG00000198586	TLK1	-0.100005	0.204052
ENSG00000127022	CANX	0.0807054	0.204052
ENSG00000170315	UBB	0.11152	0.204626
ENSG00000155229	MMS19	-0.110988	0.204626
ENSG00000053108	FSTL4	-0.114936	0.205168
ENSG00000034713	GABARAPL2	0.113171	0.205168
ENSG00000099901	RANBP1	0.0986737	0.205168
ENSG00000197016	ZNF470	-0.115527	0.205271
ENSG00000164597	COG5	-0.105997	0.205271
ENSG00000288701	PRRC2B	-0.104087	0.205371
ENSG00000290792		-0.0937864	0.205394
ENSG00000107186	MPDZ	-0.115771	0.20551
ENSG00000167842	MIS12	0.115625	0.20551
ENSG00000174021	GNG5	0.115041	0.20551
ENSG00000180992	MRPL14	0.114759	0.20551
ENSG00000141384	TAF4B	-0.114085	0.20551
ENSG00000153404	PLEKHG4B	-0.113126	0.20551
ENSG00000122126	OCRL	-0.10578	0.20551
ENSG00000008324	SS18L2	0.0966062	0.205607
ENSG00000107815	TWNK	-0.115205	0.205769
ENSG00000104472	CHRAC1	-0.104626	0.205802
ENSG00000204370	SDHD	0.11449	0.205887
ENSG00000129422	MTUS1	-0.110887	0.205887
ENSG00000161057	PSMC2	0.102576	0.205887
ENSG00000106400	ZNHIT1	0.113796	0.205907
ENSG00000162368	CMPK1	0.100742	0.205907
ENSG00000075188	NUP37	0.115028	0.206086
ENSG00000156239	N6AMT1	0.107382	0.206086
ENSG00000183386	FHL3	-0.111771	0.206385
ENSG00000088808	PPP1R13B	-0.109513	0.206609
ENSG00000081803	CADPS2	-0.108272	0.206609
ENSG00000163935	SFMBT1	-0.111932	0.206797
ENSG00000102302	FGD1	-0.115382	0.2069
ENSG00000170500	LONRF2	-0.12006	0.206957
ENSG00000132359	RAP1GAP2	-0.111023	0.206977
ENSG00000182901	RGS7	-0.106912	0.206977
ENSG00000176148	TCP11L1	-0.114948	0.207336
ENSG00000134049	IER3IP1	0.113138	0.207336
ENSG00000168301	KCTD6	0.0932299	0.20734
ENSG00000105135	ILVBL	0.0948057	0.20757
ENSG00000151240	DIP2C	-0.114439	0.2076
ENSG00000228223	HCG11	-0.113826	0.2076
ENSG00000175054	ATR	0.113766	0.2076
ENSG00000162415	ZSWIM5	-0.111949	0.2076
ENSG00000123095	BHLHE41	-0.0917674	0.2076
ENSG00000185630	PBX1	-0.109569	0.207759
ENSG00000161249	DMKN	0.100672	0.207759
ENSG00000172530	BANP	-0.112234	0.207915
ENSG00000156011	PSD3	-0.11311	0.207939
ENSG00000128573	FOXP2	-0.115499	0.208168
ENSG00000167515	TRAPPC2L	0.115175	0.208168
ENSG00000159082	SYNJ1	-0.112213	0.208168
ENSG00000176624	MEX3C	-0.112023	0.208168
ENSG00000125995	ROMO1	0.111099	0.208168
ENSG00000152223	EPG5	-0.109085	0.208168
ENSG00000128731	HERC2	-0.10888	0.208168
ENSG00000139697	SBNO1	-0.103144	0.208168
ENSG00000083937	CHMP2B	0.102642	0.208168
ENSG00000179271	GADD45GIP1	0.100952	0.208168
ENSG00000134308	YWHAQ	0.0876672	0.208381
ENSG00000132341	RAN	0.108245	0.208416
ENSG00000157152	SYN2	-0.107893	0.208416
ENSG00000181938	GINS3	0.104775	0.208416
ENSG00000160218	TRAPPC10	-0.1114	0.208506
ENSG00000101935	AMMECR1	-0.105811	0.208568
ENSG00000135930	EIF4E2	0.103977	0.208751
ENSG00000125676	THOC2	-0.107506	0.209886
ENSG00000135999	EPC2	-0.110493	0.210416
ENSG00000109390	NDUFC1	0.111835	0.210437
ENSG00000130731	METTL26	0.0991339	0.210437
ENSG00000185532	PRKG1	-0.108021	0.210484
ENSG00000125952	MAX	0.101875	0.210484
ENSG00000242498	ARPIN	-0.111908	0.211505
ENSG00000116584	ARHGEF2	-0.109095	0.211505
ENSG00000138795	LEF1	-0.108802	0.211505
ENSG00000166398	GARRE1	-0.105512	0.211505
ENSG00000204272	NBDY	0.102618	0.211505
ENSG00000167996	FTH1	0.101421	0.211505
ENSG00000115233	PSMD14	0.0998069	0.211505
ENSG00000261609	GAN	-0.111979	0.211511
ENSG00000176531	PHLDB3	-0.107836	0.211511
ENSG00000198732	SMOC1	-0.0953085	0.211648
ENSG00000163866	SMIM12	0.102558	0.211922
ENSG00000069667	RORA	-0.0967667	0.212028
ENSG00000144034	TPRKB	0.104316	0.212217
ENSG00000168036	CTNNB1	0.0864931	0.212518
ENSG00000143013	LMO4	-0.0965188	0.212597
ENSG00000114861	FOXP1	-0.110554	0.212818
ENSG00000034693	PEX3	0.110707	0.212822
ENSG00000136243	NUP42	0.110484	0.212822
ENSG00000137267	TUBB2A	0.111051	0.212895
ENSG00000150753	CCT5	0.0884256	0.212895
ENSG00000170832	USP32	-0.10934	0.2129
ENSG00000099194	SCD	0.106263	0.212967
ENSG00000169604	ANTXR1	-0.103333	0.212967
ENSG00000093000	NUP50	-0.0982716	0.213002
ENSG00000113966	ARL6	0.110533	0.213035
ENSG00000111203	ITFG2	-0.110248	0.213035
ENSG00000163125	RPRD2	-0.109788	0.213035
ENSG00000066777	ARFGEF1	-0.108313	0.213035
ENSG00000171421	MRPL36	0.107281	0.213035
ENSG00000033800	PIAS1	-0.105854	0.213035
ENSG00000124802	EEF1E1	0.104472	0.213035
ENSG00000129195	PIMREG	0.103267	0.213035
ENSG00000144231	POLR2D	0.0830234	0.213035
ENSG00000070081	NUCB2	0.107923	0.213438
ENSG00000138095	LRPPRC	-0.093322	0.213552
ENSG00000124164	VAPB	-0.0902282	0.213738
ENSG00000166669	ATF7IP2	0.105994	0.214031
ENSG00000218891	ZNF579	-0.108501	0.214045
ENSG00000100372	SLC25A17	0.104644	0.214045
ENSG00000108773	KAT2A	-0.0970911	0.214045
ENSG00000158402	CDC25C	0.108769	0.214049
ENSG00000149231	CCDC82	0.108449	0.214049
ENSG00000277972	CISD3	0.107065	0.214049
ENSG00000187118	CMC1	0.101781	0.214049
ENSG00000205581	HMGN1	0.0881564	0.21461
ENSG00000065970	FOXJ2	-0.108038	0.215546
ENSG00000137055	PLAA	-0.108676	0.215975
ENSG00000173705	SUSD5	-0.103133	0.215975
ENSG00000105058	FAM32A	0.091236	0.215975
ENSG00000102908	NFAT5	-0.100895	0.216189
ENSG00000170456	DENND5B	-0.112975	0.216486
ENSG00000128512	DOCK4	-0.108165	0.216486
ENSG00000075223	SEMA3C	-0.104801	0.216486
ENSG00000063587	ZNF275	-0.1035	0.216486
ENSG00000105698	USF2	-0.102946	0.216486
ENSG00000184863	RBM33	-0.102893	0.216486
ENSG00000136490	LIMD2	0.105161	0.217187
ENSG00000104763	ASAH1	0.103014	0.217613
ENSG00000116580	GON4L	-0.114175	0.217816
ENSG00000242732	RTL5	-0.101702	0.217816
ENSG00000139180	NDUFA9	0.109093	0.217908
ENSG00000130816	DNMT1	-0.107959	0.217908
ENSG00000106153	CHCHD2	0.107664	0.217908
ENSG00000130695	CEP85	0.103111	0.217908
ENSG00000099246	RAB18	0.102071	0.217908
ENSG00000166226	CCT2	0.101159	0.217908
ENSG00000106105	GARS1	-0.100219	0.217908
ENSG00000171004	HS6ST2	-0.093927	0.218551
ENSG00000143198	MGST3	0.10636	0.218731
ENSG00000139266	MARCHF9	0.100404	0.218731
ENSG00000057704	TMCC3	-0.109332	0.218854
ENSG00000155254	MARVELD1	-0.102103	0.218854
ENSG00000188486	H2AX	0.0956883	0.218854
ENSG00000177556	ATOX1	0.108021	0.218862
ENSG00000033867	SLC4A7	0.10649	0.21928
ENSG00000131495	NDUFA2	0.10831	0.219481
ENSG00000196233	LCOR	-0.10523	0.219481
ENSG00000105974	CAV1	-0.0983071	0.219481
ENSG00000120071	KANSL1	-0.106769	0.219717
ENSG00000272047	GTF2H5	0.108457	0.220203
ENSG00000100425	BRD1	-0.105989	0.220304
ENSG00000130940	CASZ1	-0.0924537	0.220304
ENSG00000120992	LYPLA1	0.10656	0.220579
ENSG00000280128		-0.103966	0.220579
ENSG00000278259	MYO19	-0.0921356	0.220579
ENSG00000121005	CRISPLD1	0.103555	0.220968
ENSG00000166446	CDYL2	-0.107268	0.221448
ENSG00000171307	ZDHHC16	0.0889244	0.221448
ENSG00000139517	LNX2	-0.105455	0.221554
ENSG00000111850	SMIM8	0.104605	0.221554
ENSG00000135956	TMEM127	-0.104311	0.221554
ENSG00000146112	PPP1R18	-0.101442	0.221554
ENSG00000101057	MYBL2	-0.0985334	0.221554
ENSG00000085063	CD59	0.106502	0.221812
ENSG00000101182	PSMA7	0.101737	0.221812
ENSG00000196976	LAGE3	0.0992019	0.221812
ENSG00000183520	UTP11	0.0983785	0.221812
ENSG00000176105	YES1	-0.0937093	0.221812
ENSG00000144867	SRPRB	0.105741	0.221984
ENSG00000051523	CYBA	0.105177	0.221984
ENSG00000136888	ATP6V1G1	0.104089	0.221984
ENSG00000102098	SCML2	-0.0955641	0.221984
ENSG00000123545	NDUFAF4	0.106142	0.222299
ENSG00000133030	MPRIP	-0.105752	0.222299
ENSG00000070785	EIF2B3	0.10295	0.222299
ENSG00000111906	HDDC2	0.102717	0.222299
ENSG00000168917	SLC35G2	0.09344	0.222299
ENSG00000141376	BCAS3	-0.103648	0.222437
ENSG00000196371	FUT4	-0.102259	0.222515
ENSG00000186866	POFUT2	-0.100912	0.222515
ENSG00000106025	TSPAN12	0.099191	0.222515
ENSG00000121741	ZMYM2	-0.08851	0.222515
ENSG00000134107	BHLHE40	-0.0393994	0.222515
ENSG00000109787	KLF3	-0.108276	0.222558
ENSG00000141391	PRELID3A	-0.103062	0.222558
ENSG00000115128	SF3B6	0.106682	0.22282
ENSG00000115183	TANC1	-0.106326	0.22282
ENSG00000174842	GLMN	0.105932	0.22282
ENSG00000028839	TBPL1	0.105914	0.22282
ENSG00000171155	C1GALT1C1	0.103696	0.22282
ENSG00000139163	ETNK1	0.0967046	0.22282
ENSG00000064666	CNN2	-0.106303	0.222899
ENSG00000164683	HEY1	0.103656	0.222899
ENSG00000133134	BEX2	0.103524	0.222899
ENSG00000241973	PI4KA	-0.1016	0.222899
ENSG00000180008	SOCS4	0.0982167	0.222899
ENSG00000131711	MAP1B	-0.105144	0.222974
ENSG00000068078	FGFR3	-0.105747	0.223055
ENSG00000120616	EPC1	-0.105156	0.223055
ENSG00000112146	FBXO9	0.102447	0.223352
ENSG00000255112	CHMP1B	0.10153	0.223352
ENSG00000175224	ATG13	-0.104835	0.223857
ENSG00000116962	NID1	-0.100594	0.223857
ENSG00000214026	MRPL23	0.104358	0.2239
ENSG00000157106	SMG1	-0.100784	0.2239
ENSG00000174136	RGMB	-0.101902	0.224467
ENSG00000141542	RAB40B	0.100317	0.224467
ENSG00000155561	NUP205	-0.101984	0.225283
ENSG00000204899	MZT1	0.104847	0.225723
ENSG00000149554	CHEK1	-0.103708	0.225723
ENSG00000186660	ZFP91	-0.0977792	0.225723
ENSG00000188610	FAM72B	0.0975286	0.225723
ENSG00000116171	SCP2	0.0958918	0.225723
ENSG00000121486	TRMT1L	0.0958409	0.225723
ENSG00000167642	SPINT2	0.0952361	0.225723
ENSG00000100014	SPECC1L	-0.107146	0.225991
ENSG00000111716	LDHB	0.104574	0.225991
ENSG00000174165	ZDHHC24	0.102713	0.225991
ENSG00000072609	CHFR	-0.0972851	0.225991
ENSG00000102034	ELF4	-0.102622	0.22661
ENSG00000150893	FREM2	-0.0941009	0.22661
ENSG00000134480	CCNH	0.1032	0.226922
ENSG00000118900	UBN1	-0.106525	0.226963
ENSG00000196177	ACADSB	0.100215	0.226963
ENSG00000100387	RBX1	0.103424	0.227341
ENSG00000225830	ERCC6	-0.10362	0.227545
ENSG00000143621	ILF2	0.0869809	0.227678
ENSG00000141552	ANAPC11	0.106785	0.228142
ENSG00000130347	RTN4IP1	0.104538	0.228395
ENSG00000165821	SALL2	-0.103608	0.228395
ENSG00000185798	WDR53	0.103552	0.22843
ENSG00000139793	MBNL2	-0.102094	0.22843
ENSG00000124193	SRSF6	0.0963317	0.22843
ENSG00000093144	ECHDC1	0.100901	0.228451
ENSG00000257093	DENND11	-0.0988437	0.228451
ENSG00000088970	KIZ	-0.105024	0.22847
ENSG00000031003	FAM13B	-0.0968899	0.22847
ENSG00000243317	STMP1	0.0968669	0.22847
ENSG00000068912	ERLEC1	0.103118	0.228954
ENSG00000254470	AP5B1	-0.101991	0.228954
ENSG00000117632	STMN1	0.103525	0.229408
ENSG00000166595	CIAO2B	0.101629	0.229408
ENSG00000122971	ACADS	-0.101541	0.229408
ENSG00000178950	GAK	-0.101139	0.229408
ENSG00000147862	NFIB	-0.100859	0.229408
ENSG00000175215	CTDSP2	-0.104666	0.229844
ENSG00000166783	MARF1	-0.10355	0.229844
ENSG00000196693	ZNF33B	-0.103487	0.229844
ENSG00000166477	LEO1	-0.103001	0.229844
ENSG00000100056	ESS2	-0.10233	0.229844
ENSG00000213516	RBMXL1	0.101898	0.229844
ENSG00000038219	BOD1L1	-0.101674	0.229844
ENSG00000259494	MRPL46	0.0940982	0.229844
ENSG00000123136	DDX39A	0.0807519	0.229844
ENSG00000008300	CELSR3	-0.0930421	0.229848
ENSG00000161011	SQSTM1	0.0862229	0.230018
ENSG00000119421	NDUFA8	0.0990791	0.230453
ENSG00000178913	TAF7	0.091501	0.230533
ENSG00000175175	PPM1E	-0.101609	0.23061
ENSG00000128463	EMC4	0.0999079	0.23061
ENSG00000198836	OPA1	-0.0960289	0.231581
ENSG00000118680	MYL12B	0.100848	0.231613
ENSG00000107175	CREB3	0.102895	0.231686
ENSG00000166189	HPS6	0.10254	0.231686
ENSG00000155313	USP25	-0.100308	0.232249
ENSG00000112029	FBXO5	0.0992856	0.232555
ENSG00000130748	TMEM160	0.102448	0.232722
ENSG00000117118	SDHB	0.0954433	0.233475
ENSG00000162772	ATF3	-0.0932431	0.233529
ENSG00000160949	TONSL	-0.101511	0.233574
ENSG00000176890	TYMS	0.0815641	0.233574
ENSG00000138443	ABI2	-0.0886429	0.233609
ENSG00000171444	MCC	-0.101399	0.233682
ENSG00000112977	DAP	-0.0973206	0.233682
ENSG00000136504	KAT7	-0.0969054	0.233682
ENSG00000106615	RHEB	0.0998264	0.233854
ENSG00000148943	LIN7C	0.099433	0.233955
ENSG00000249115	HAUS5	-0.0871203	0.233955
ENSG00000101557	USP14	0.0925731	0.234131
ENSG00000166326	TRIM44	-0.0999044	0.234237
ENSG00000198453	ZNF568	-0.0998133	0.234237
ENSG00000116786	PLEKHM2	-0.099008	0.234237
ENSG00000050130	JKAMP	0.0939843	0.234237
ENSG00000136068	FLNB	-0.0882811	0.234237
ENSG00000069248	NUP133	-0.0879405	0.234638
ENSG00000149503	INCENP	-0.100108	0.234675
ENSG00000143106	PSMA5	0.0981911	0.234923
ENSG00000054118	THRAP3	-0.100432	0.235167
ENSG00000257923	CUX1	-0.0997143	0.235167
ENSG00000206195	DUXAP8	0.098292	0.235167
ENSG00000153885	KCTD15	-0.091396	0.235167
ENSG00000086598	TMED2	0.102282	0.235319
ENSG00000121350	PYROXD1	0.100198	0.235391
ENSG00000134056	KGD4	0.0987096	0.235414
ENSG00000162971	TYW5	0.0967988	0.235414
ENSG00000100116	GCAT	0.0975732	0.235461
ENSG00000138081	FBXO11	-0.100776	0.235559
ENSG00000076513	ANKRD13A	-0.0924432	0.235559
ENSG00000176731	RBIS	0.0520086	0.235559
ENSG00000168264	IRF2BP2	-0.112502	0.236092
ENSG00000100216	TOMM22	0.1008	0.236092
ENSG00000148835	TAF5	-0.100393	0.236092
ENSG00000064655	EYA2	-0.0999129	0.236092
ENSG00000171988	JMJD1C	-0.0984025	0.236092
ENSG00000196204	RNF216P1	0.098397	0.236092
ENSG00000124588	NQO2	0.098228	0.236092
ENSG00000215256	DHRS4-AS1	0.0975452	0.236092
ENSG00000143933	CALM2	0.096999	0.236092
ENSG00000215301	DDX3X	-0.0965883	0.236092
ENSG00000117308	GALE	0.0956485	0.236092
ENSG00000155393	HEATR3	-0.0945994	0.236092
ENSG00000011114	BTBD7	-0.0922281	0.236092
ENSG00000242259	C22orf39	-0.0912769	0.236092
ENSG00000108561	C1QBP	0.0972033	0.236169
ENSG00000124831	LRRFIP1	-0.0963544	0.236169
ENSG00000105854	PON2	0.0896943	0.236169
ENSG00000066735	KIF26A	-0.0973986	0.236325
ENSG00000182551	ADI1	0.0920425	0.236325
ENSG00000114209	PDCD10	0.0994017	0.236366
ENSG00000261236	BOP1	-0.101585	0.236454
ENSG00000166987	MBD6	-0.0996568	0.236454
ENSG00000167306	MYO5B	-0.0990824	0.236454
ENSG00000118200	CAMSAP2	-0.0988072	0.236454
ENSG00000122218	COPA	-0.0927141	0.236454
ENSG00000165626	BEND7	-0.0997994	0.236876
ENSG00000166068	SPRED1	0.0993618	0.236876
ENSG00000026103	FAS	0.0943371	0.236876
ENSG00000132549	VPS13B	-0.0930897	0.236876
ENSG00000167378	IRGQ	-0.100255	0.237226
ENSG00000070759	TESK2	-0.0802795	0.237794
ENSG00000124787	RPP40	0.0924305	0.23781
ENSG00000046889	PREX2	-0.0914138	0.237896
ENSG00000138759	FRAS1	-0.0748204	0.237896
ENSG00000149600	COMMD7	0.0979945	0.237964
ENSG00000140992	PDPK1	-0.100846	0.238355
ENSG00000076067	RBMS2	-0.0998054	0.238355
ENSG00000147010	SH3KBP1	-0.0962473	0.238373
ENSG00000115540	MOB4	0.098381	0.238496
ENSG00000188707	ZBED10P	-0.0971557	0.238496
ENSG00000198130	HIBCH	0.0966456	0.238496
ENSG00000054598	FOXC1	-0.108616	0.238696
ENSG00000115947	ORC4	0.0992064	0.238696
ENSG00000090621	PABPC4	-0.095194	0.238696
ENSG00000163013	FBXO41	-0.0991626	0.238855
ENSG00000196449	YRDC	0.0946534	0.238855
ENSG00000243147	MRPL33	0.0906464	0.238896
ENSG00000175471	MCTP1	-0.0935979	0.239049
ENSG00000181788	SIAH2	-0.0970928	0.239239
ENSG00000113318	MSH3	-0.0960947	0.239239
ENSG00000101098	RIMS4	-0.0990961	0.240661
ENSG00000051620	HEBP2	0.0941994	0.240661
ENSG00000188529	SRSF10	0.0818603	0.240661
ENSG00000124767	GLO1	0.0900252	0.240778
ENSG00000147400	CETN2	0.0975063	0.241071
ENSG00000187790	FANCM	0.098677	0.241308
ENSG00000173915	ATP5MK	0.0617818	0.241678
ENSG00000131368	MRPS25	0.0984082	0.241708
ENSG00000117133	RPF1	0.0974347	0.241893
ENSG00000079332	SAR1A	0.084688	0.241945
ENSG00000095319	NUP188	-0.100608	0.24209
ENSG00000120306	CYSTM1	0.0981506	0.24209
ENSG00000112290	WASF1	-0.093904	0.24209
ENSG00000134318	ROCK2	-0.0985994	0.242095
ENSG00000142459	EVI5L	-0.0926672	0.242138
ENSG00000137203	TFAP2A	-0.0996659	0.242208
ENSG00000132952	USPL1	0.0975832	0.242208
ENSG00000164051	CCDC51	0.0944057	0.242208
ENSG00000179523	EIF3J-DT	0.0934787	0.242208
ENSG00000115758	ODC1	0.0898451	0.242208
ENSG00000122970	IFT81	-0.0976803	0.242937
ENSG00000154822	PLCL2	-0.0963559	0.242937
ENSG00000106236	NPTX2	0.094789	0.242937
ENSG00000130159	ECSIT	-0.0936229	0.242937
ENSG00000168040	FADD	0.0928833	0.242937
ENSG00000125834	STK35	-0.099699	0.243181
ENSG00000152256	PDK1	-0.0947581	0.243269
ENSG00000147251	DOCK11	-0.0966955	0.244168
ENSG00000198026	ZNF335	-0.0947948	0.244168
ENSG00000132466	ANKRD17	-0.0950894	0.244468
ENSG00000103495	MAZ	-0.0891106	0.245315
ENSG00000122958	VPS26A	0.087207	0.245315
ENSG00000100749	VRK1	0.0882705	0.245849
ENSG00000151917	BEND6	-0.0791966	0.245895
ENSG00000162613	FUBP1	0.0977171	0.246014
ENSG00000081019	RSBN1	-0.0932242	0.246014
ENSG00000100353	EIF3D	-0.0927462	0.246014
ENSG00000158201	ABHD3	0.0969747	0.246275
ENSG00000162409	PRKAA2	-0.0932218	0.246275
ENSG00000118046	STK11	-0.0915285	0.246789
ENSG00000189283	FHIT	0.0905881	0.246789
ENSG00000197321	SVIL	-0.0934463	0.246845
ENSG00000102572	STK24	-0.0920686	0.247023
ENSG00000111615	KRR1	0.0828574	0.247023
ENSG00000141101	NOB1	-0.0997756	0.247062
ENSG00000221926	TRIM16	-0.094406	0.24762
ENSG00000198700	IPO9	-0.0912765	0.24762
ENSG00000110697	PITPNM1	-0.0968027	0.247662
ENSG00000101888	NXT2	0.0947196	0.247662
ENSG00000101333	PLCB4	-0.0937458	0.247662
ENSG00000107020	PLGRKT	0.0920098	0.247662
ENSG00000137274	BPHL	0.0945736	0.248369
ENSG00000150316	CWC15	0.0943459	0.248369
ENSG00000156140	ADAMTS3	-0.094336	0.248369
ENSG00000138829	FBN2	-0.0636101	0.248369
ENSG00000139168	ZCRB1	0.0976122	0.248466
ENSG00000072803	FBXW11	-0.0904188	0.248466
ENSG00000070159	PTPN3	-0.0950216	0.249091
ENSG00000186716	BCR	-0.0936761	0.249091
ENSG00000134809	TIMM10	0.0949221	0.249859
ENSG00000000419	DPM1	0.0961305	0.250129
ENSG00000058453	CROCC	-0.0958343	0.250129
ENSG00000141655	TNFRSF11A	-0.0955936	0.250129
ENSG00000058404	CAMK2B	-0.0932181	0.250189
ENSG00000115392	FANCL	0.0952961	0.250288
ENSG00000154721	JAM2	-0.0917698	0.250288
ENSG00000070761	CFAP20	0.0933686	0.251381
ENSG00000174306	ZHX3	-0.0956756	0.252359
ENSG00000132664	POLR3F	0.093951	0.252359
ENSG00000156787	TBC1D31	0.0925804	0.252359
ENSG00000109083	IFT20	0.0891629	0.252457
ENSG00000143771	CNIH4	0.0875974	0.252457
ENSG00000158480	SPATA2	-0.0955806	0.252497
ENSG00000170854	RIOX2	-0.094829	0.252497
ENSG00000121440	PDZRN3	-0.0920203	0.252497
ENSG00000215784	FAM72D	0.089534	0.252497
ENSG00000169020	ATP5ME	0.0764924	0.252497
ENSG00000197622	CDC42SE1	-0.0936772	0.252637
ENSG00000273611	ZNHIT3	0.0908529	0.252909
ENSG00000136731	UGGT1	-0.0944095	0.25299
ENSG00000136897	MRPL50	0.0928869	0.25299
ENSG00000161920	MED11	0.0954041	0.253199
ENSG00000124532	MRS2	0.0940642	0.253199
ENSG00000176407	KCMF1	-0.0937269	0.253199
ENSG00000170855	TRIAP1	0.0930068	0.253199
ENSG00000160299	PCNT	-0.0925916	0.253199
ENSG00000126603	GLIS2	-0.0854104	0.253199
ENSG00000009844	VTA1	0.0842343	0.253199
ENSG00000103257	SLC7A5	-0.103694	0.253566
ENSG00000175305	CCNE2	0.0952972	0.254007
ENSG00000151136	ABTB3	-0.0947448	0.254007
ENSG00000156860	FBRS	-0.0941994	0.254007
ENSG00000138794	CASP6	0.0928222	0.254007
ENSG00000198373	WWP2	-0.0926724	0.254007
ENSG00000160285	LSS	0.0922906	0.254007
ENSG00000204991	SPIRE2	-0.0922429	0.254007
ENSG00000118402	ELOVL4	0.091389	0.254113
ENSG00000121579	NAA50	0.0774195	0.254113
ENSG00000113312	TTC1	0.0916259	0.254305
ENSG00000112039	FANCE	-0.0908682	0.254576
ENSG00000183020	AP2A2	-0.0893214	0.254744
ENSG00000276023	DUSP14	0.088272	0.255209
ENSG00000180357	ZNF609	-0.0904534	0.255213
ENSG00000149313	AASDHPPT	0.0864435	0.255213
ENSG00000170915	PAQR8	-0.0802576	0.255213
ENSG00000100320	RBFOX2	-0.0905306	0.255445
ENSG00000197594	ENPP1	-0.0897645	0.255445
ENSG00000205189	ZBTB10	-0.0833105	0.25575
ENSG00000157224	CLDN12	0.0938034	0.255765
ENSG00000119866	BCL11A	-0.0943385	0.255836
ENSG00000182606	TRAK1	-0.0941442	0.256201
ENSG00000052126	PLEKHA5	-0.0930817	0.256201
ENSG00000135842	NIBAN1	-0.0926819	0.256201
ENSG00000196588	MRTFA	-0.0923979	0.256201
ENSG00000151748	SAV1	-0.0919496	0.256201
ENSG00000142168	SOD1	0.0917918	0.256201
ENSG00000044524	EPHA3	-0.0867507	0.256201
ENSG00000144674	GOLGA4	-0.0864368	0.256201
ENSG00000124191	TOX2	-0.0839955	0.256201
ENSG00000123636	BAZ2B	-0.0802746	0.256201
ENSG00000158109	TPRG1L	0.0926818	0.256405
ENSG00000151247	EIF4E	0.0871937	0.256465
ENSG00000043093	DCUN1D1	0.0937303	0.256562
ENSG00000048740	CELF2	-0.0930309	0.256562
ENSG00000113845	TIMMDC1	0.0937942	0.256781
ENSG00000153922	CHD1	-0.092283	0.256823
ENSG00000090530	P3H2	-0.0908754	0.256823
ENSG00000204366	ZBTB12	-0.0906193	0.256823
[truncated: 22,433 more rows]

## Sheet: Uninduced_vs_D1135A
ensembl_gene_id	gene_name	log2FoldChange	padj
ENSG00000140521	POLG	4.18496	0
ENSG00000087074	PPP1R15A	1.85296	2.93691e-57
ENSG00000186480	INSIG1	-1.20655	4.51482e-56
ENSG00000067064	IDI1	-1.19557	4.51482e-56
ENSG00000100889	PCK2	1.56872	1.58016e-52
ENSG00000079337	RAPGEF3	2.21231	1.14604e-51
ENSG00000142871	CCN1	1.69225	1.14604e-51
ENSG00000143878	RHOB	1.69659	5.40822e-51
ENSG00000006459	KDM7A	1.26051	1.0564e-47
ENSG00000116761	CTH	1.23953	2.64947e-46
ENSG00000006327	TNFRSF12A	1.93307	1.66974e-44
ENSG00000153879	CEBPG	1.25124	7.49648e-42
ENSG00000184545	DUSP8	1.46135	1.92598e-37
ENSG00000134333	LDHA	-1.03995	1.57549e-35
ENSG00000101255	TRIB3	1.32007	5.47594e-35
ENSG00000175197	DDIT3	1.97565	5.2792e-34
ENSG00000100219	XBP1	1.084	4.0232e-33
ENSG00000104549	SQLE	-0.901913	6.65055e-32
ENSG00000138413	IDH1	-1.13788	1.37045e-31
ENSG00000116584	ARHGEF2	1.20876	2.61488e-31
ENSG00000196517	SLC6A9	1.54014	4.43487e-30
ENSG00000095370	SH2D3C	2.08174	4.83354e-30
ENSG00000102144	PGK1	-1.00023	7.67398e-30
ENSG00000118217	ATF6	0.712898	1.53057e-29
ENSG00000174951	FUT1	2.25856	2.86796e-29
ENSG00000130164	LDLR	-1.678	4.75593e-29
ENSG00000128965	CHAC1	1.53449	2.62516e-28
ENSG00000162772	ATF3	1.43554	1.349e-27
ENSG00000065911	MTHFD2	1.01621	1.56544e-25
ENSG00000140044	JDP2	1.24774	3.38466e-25
ENSG00000135842	NIBAN1	1.05121	7.30027e-25
ENSG00000148677	ANKRD1	3.9412	8.52703e-25
ENSG00000114268	PFKFB4	-1.60473	8.686e-25
ENSG00000204054	LINC00963	1.00058	1.09229e-24
ENSG00000187840	EIF4EBP1	0.837872	2.44084e-24
ENSG00000168003	SLC3A2	0.816205	3.30654e-24
ENSG00000172216	CEBPB	0.927148	3.77737e-24
ENSG00000060982	BCAT1	0.607407	5.00577e-24
ENSG00000146592	CREB5	0.86875	6.35701e-24
ENSG00000198668	CALM1	-0.596706	2.35948e-23
ENSG00000161547	SRSF2	-1.00083	2.92074e-23
ENSG00000106948	AKNA	1.59145	9.3379e-23
ENSG00000115902	SLC1A4	0.847206	2.21881e-22
ENSG00000178607	ERN1	0.936878	2.4203e-22
ENSG00000120254	MTHFD1L	0.777725	3.1984e-22
ENSG00000130766	SESN2	0.853836	3.85794e-22
ENSG00000086062	B4GALT1	0.705863	1.37346e-21
ENSG00000086061	DNAJA1	-0.92464	2.22136e-21
ENSG00000171314	PGAM1	-0.893323	3.96513e-21
ENSG00000177971	IMP3	-0.824172	6.72129e-21
ENSG00000240990	HOXA11-AS	-0.851467	7.03345e-21
ENSG00000180440	SERTM1	-1.46208	7.04541e-21
ENSG00000244462	RBM12	-0.932021	8.09038e-21
ENSG00000128283	CDC42EP1	0.891069	8.89328e-21
ENSG00000204682	MIR1915HG	-0.871903	1.27464e-20
ENSG00000031698	SARS1	0.782845	1.47117e-20
ENSG00000172059	KLF11	0.942506	1.93586e-20
ENSG00000184575	XPOT	0.728364	2.8246e-20
ENSG00000108984	MAP2K6	-1.4716	3.522e-20
ENSG00000162433	AK4	-0.572512	5.15034e-20
ENSG00000132535	DLG4	0.999186	9.15418e-20
ENSG00000129521	EGLN3	-1.08547	1.37091e-19
ENSG00000273117	INSIG1-DT	-1.87757	1.56763e-19
ENSG00000110619	CARS1	0.704561	2.19955e-19
ENSG00000033327	GAB2	1.17689	2.23255e-19
ENSG00000168079	SCARA5	1.50279	2.80251e-19
ENSG00000067082	KLF6	0.910635	3.90332e-19
ENSG00000134824	FADS2	-0.997686	4.16434e-19
ENSG00000196177	ACADSB	-0.767998	4.74089e-19
ENSG00000136450	SRSF1	-0.660566	7.52642e-19
ENSG00000159228	CBR1	-0.665978	8.07941e-19
ENSG00000175155	YPEL2	1.00205	9.75248e-19
ENSG00000157764	BRAF	0.644435	1.00796e-18
ENSG00000176171	BNIP3	-1.09077	1.21076e-18
ENSG00000176102	CSTF3	-0.631564	1.96871e-18
ENSG00000169504	CLIC4	0.644213	2.51556e-18
ENSG00000111266	DUSP16	0.876079	2.69896e-18
ENSG00000134684	YARS1	0.639544	3.47441e-18
ENSG00000111371	SLC38A1	0.639846	6.17759e-18
ENSG00000130707	ASS1	1.00215	1.48852e-17
ENSG00000173276	ZBTB21	0.57543	1.53934e-17
ENSG00000135116	HRK	0.692626	1.8268e-17
ENSG00000134057	CCNB1	-0.492206	1.91524e-17
ENSG00000174738	NR1D2	0.919012	2.14168e-17
ENSG00000166173	LARP6	0.998882	2.58392e-17
ENSG00000155368	DBI	-0.968302	4.69469e-17
ENSG00000196227	FAM217B	-0.629073	5.19589e-17
ENSG00000111981	ULBP1	0.916766	1.16455e-16
ENSG00000115541	HSPE1	-0.837753	2.22511e-16
ENSG00000135069	PSAT1	0.615787	2.22511e-16
ENSG00000144655	CSRNP1	1.35702	3.46754e-16
ENSG00000072274	TFRC	-1.51261	3.89175e-16
ENSG00000132485	ZRANB2	-0.68359	4.59953e-16
ENSG00000290398		2.62713	4.79244e-16
ENSG00000161981	SNRNP25	-0.589517	5.25952e-16
ENSG00000132510	KDM6B	0.81109	7.81052e-16
ENSG00000171246	NPTX1	-0.796177	8.4995e-16
ENSG00000180592	SKIDA1	-0.879508	8.68141e-16
ENSG00000185432	TMT1A	-0.965708	9.52879e-16
ENSG00000052802	MSMO1	-0.752098	9.67793e-16
ENSG00000148516	ZEB1	0.638093	1.12417e-15
ENSG00000173812	EIF1	0.927121	1.13715e-15
ENSG00000078177	N4BP2	0.791467	1.20091e-15
ENSG00000080298	RFX3	1.02315	1.36167e-15
ENSG00000173530	TNFRSF10D	-0.742074	1.41016e-15
ENSG00000267100	ILF3-DT	-0.634387	1.77553e-15
ENSG00000239306	RBM14	-0.946525	2.04764e-15
ENSG00000073712	FERMT2	0.554221	2.04764e-15
ENSG00000116560	SFPQ	-0.799706	2.08121e-15
ENSG00000157514	TSC22D3	1.11522	2.38598e-15
ENSG00000112972	HMGCS1	-0.806807	2.51241e-15
ENSG00000163635	ATXN7	0.71449	2.59614e-15
ENSG00000070778	PTPN21	0.98079	3.19589e-15
ENSG00000160213	CSTB	-0.583409	3.52201e-15
ENSG00000122863	CHST3	0.676053	4.91885e-15
ENSG00000203867	RBM20	0.68	5.30825e-15
ENSG00000185591	SP1	0.703297	8.36473e-15
ENSG00000196305	IARS1	0.489802	8.36473e-15
ENSG00000116133	DHCR24	-0.809149	8.76814e-15
ENSG00000120437	ACAT2	-0.610056	8.76814e-15
ENSG00000164096	C4orf3	-0.70329	1.02168e-14
ENSG00000265241	RBM8A	-0.762858	1.12829e-14
ENSG00000118418	HMGN3	-1.0091	1.46629e-14
ENSG00000198736	MSRB1	-0.617102	1.6169e-14
ENSG00000036448	MYOM2	-0.959573	1.73442e-14
ENSG00000141391	PRELID3A	0.905471	1.84788e-14
ENSG00000088986	DYNLL1	-0.906139	1.96986e-14
ENSG00000251602	MTA1-DT	-0.831471	2.13262e-14
ENSG00000113552	GNPDA1	-0.578452	2.47657e-14
ENSG00000070087	PFN2	-0.485907	3.3819e-14
ENSG00000095777	MYO3A	0.892271	4.47595e-14
ENSG00000164176	EDIL3	0.582687	4.54596e-14
ENSG00000136451	VEZF1	0.585823	5.07516e-14
ENSG00000172432	GTPBP2	0.526138	5.72729e-14
ENSG00000111300	NAA25	0.420802	5.79268e-14
ENSG00000143164	DCAF6	-0.558116	5.89215e-14
ENSG00000186834	HEXIM1	-0.917556	8.65183e-14
ENSG00000128272	ATF4	0.573962	9.47173e-14
ENSG00000167528	ZNF641	0.707089	1.17506e-13
ENSG00000099194	SCD	-0.652438	1.23692e-13
ENSG00000149150	SLC43A1	0.817934	1.34184e-13
ENSG00000173706	HEG1	0.699513	1.34184e-13
ENSG00000106105	GARS1	0.587746	1.36999e-13
ENSG00000120129	DUSP1	1.00915	1.49857e-13
ENSG00000196865	NHLRC2	0.507076	1.5584e-13
ENSG00000082805	ERC1	0.736903	1.56505e-13
ENSG00000099954	CECR2	0.638617	1.86777e-13
ENSG00000123472	ATPAF1	-0.52754	1.90217e-13
ENSG00000120693	SMAD9	0.663612	2.10673e-13
ENSG00000277161	PIGW	-0.571428	2.2951e-13
ENSG00000143315	PIGM	-0.617677	3.58105e-13
ENSG00000112406	HECA	0.708129	3.87826e-13
ENSG00000068305	MEF2A	0.630733	4.28489e-13
ENSG00000187634	SAMD11	0.493334	4.28489e-13
ENSG00000056487	PHF21B	0.884239	4.45245e-13
ENSG00000118058	KMT2A	0.89668	4.81359e-13
ENSG00000233016	SNHG7	0.957875	6.4425e-13
ENSG00000186432	KPNA4	0.684037	6.4425e-13
ENSG00000129946	SHC2	1.12854	7.03246e-13
ENSG00000136603	SKIL	0.568518	7.03246e-13
ENSG00000155858	LSM11	0.646832	7.63953e-13
ENSG00000143367	TUFT1	0.602975	7.86045e-13
ENSG00000134905	CARS2	-0.454962	9.48816e-13
ENSG00000175130	MARCKSL1	-0.58756	9.54602e-13
ENSG00000011028	MRC2	0.708879	9.9853e-13
ENSG00000148339	SLC25A25	0.692971	9.9853e-13
ENSG00000172893	DHCR7	-0.607345	1.01446e-12
ENSG00000070404	FSTL3	1.05219	1.08294e-12
ENSG00000175387	SMAD2	0.504023	1.09528e-12
ENSG00000173705	SUSD5	0.552556	1.19992e-12
ENSG00000101447	FAM83D	-0.595298	1.26922e-12
ENSG00000170439	TMT1B	-1.60814	1.29536e-12
ENSG00000100028	SNRPD3	-0.579254	1.29536e-12
ENSG00000167995	BEST1	1.83043	1.34366e-12
ENSG00000135414	GDF11	-0.69994	1.53409e-12
ENSG00000147650	LRP12	0.640641	1.78172e-12
ENSG00000114019	AMOTL2	0.815077	1.84943e-12
ENSG00000166439	RNF169	0.729481	1.85098e-12
ENSG00000135749	PCNX2	0.558035	1.88377e-12
ENSG00000100416	TRMU	-0.470833	1.95672e-12
ENSG00000123983	ACSL3	-0.40361	2.28165e-12
ENSG00000147905	ZCCHC7	0.696552	2.50106e-12
ENSG00000096092	TMEM14A	-0.976871	2.90551e-12
ENSG00000105327	BBC3	0.963307	2.96098e-12
ENSG00000051108	HERPUD1	0.640979	3.04884e-12
ENSG00000139112	GABARAPL1	0.767173	3.119e-12
ENSG00000147400	CETN2	-0.643472	3.13504e-12
ENSG00000188522	FAM83G	0.707975	3.43603e-12
ENSG00000075043	KCNQ2	-0.563803	3.75972e-12
ENSG00000196352	CD55	0.684346	3.84868e-12
ENSG00000065154	OAT	-0.437358	3.95045e-12
ENSG00000108179	PPIF	-0.556696	4.18535e-12
ENSG00000160712	IL6R	1.11527	4.23644e-12
ENSG00000139269	INHBE	1.93295	4.31269e-12
ENSG00000078399	HOXA9	-0.595122	4.46421e-12
ENSG00000156273	BACH1	0.554603	4.46421e-12
ENSG00000149547	EI24	-0.406036	4.52795e-12
ENSG00000105321	CCDC9	0.883156	4.62243e-12
ENSG00000112146	FBXO9	-0.611447	4.93742e-12
ENSG00000160752	FDPS	-0.488531	5.69165e-12
ENSG00000134294	SLC38A2	0.576735	5.71191e-12
ENSG00000152061	RABGAP1L	0.528983	5.91722e-12
ENSG00000152894	PTPRK	0.55701	6.54379e-12
ENSG00000118523	CCN2	1.40144	6.73584e-12
ENSG00000215218	UBE2QL1	0.675817	7.06519e-12
ENSG00000139734	DIAPH3	0.486405	7.28088e-12
ENSG00000100142	POLR2F	-0.500176	7.47132e-12
ENSG00000188229	TUBB4B	-0.564918	7.87837e-12
ENSG00000125848	FLRT3	-1.19985	9.16716e-12
ENSG00000198756	COLGALT2	0.738663	9.16716e-12
ENSG00000169018	FEM1B	0.493877	9.20173e-12
ENSG00000020577	SAMD4A	0.718786	9.22209e-12
ENSG00000272886	DCP1A	0.59116	9.22209e-12
ENSG00000117020	AKT3	0.569564	9.59721e-12
ENSG00000204498	NFKBIL1	0.938002	9.61573e-12
ENSG00000170448	NFXL1	0.682347	9.61573e-12
ENSG00000140386	SCAPER	0.687085	1.19276e-11
ENSG00000141179	PCTP	-0.700899	1.26321e-11
ENSG00000204388	HSPA1B	-1.61267	1.30159e-11
ENSG00000165185	KIAA1958	0.635408	1.40713e-11
ENSG00000125148	MT2A	-0.872198	1.5453e-11
ENSG00000143514	TP53BP2	0.53353	1.62567e-11
ENSG00000006652	IFRD1	0.942515	1.76238e-11
ENSG00000116478	HDAC1	-0.37559	1.77444e-11
ENSG00000258441	LINC00641	-0.891547	1.81047e-11
ENSG00000160469	BRSK1	0.796016	1.95247e-11
ENSG00000198576	ARC	1.20229	2.00605e-11
ENSG00000173273	TNKS	0.70264	2.14341e-11
ENSG00000204217	BMPR2	0.500224	2.2349e-11
ENSG00000112200	ZNF451	0.722691	2.34163e-11
ENSG00000171388	APLN	-1.63354	2.42966e-11
ENSG00000115641	FHL2	0.646761	2.44456e-11
ENSG00000166750	SLFN5	0.875458	2.5141e-11
ENSG00000188647	PTAR1	0.59986	2.63229e-11
ENSG00000289810		-1.11408	2.70861e-11
ENSG00000089220	PEBP1	-0.497156	2.76796e-11
ENSG00000135365	PHF21A	0.555419	2.81616e-11
ENSG00000116574	RHOU	0.696061	2.85213e-11
ENSG00000179912	R3HDM2	0.503106	2.88671e-11
ENSG00000147180	ZNF711	0.714503	3.08399e-11
ENSG00000095015	MAP3K1	0.61778	3.35662e-11
ENSG00000099968	BCL2L13	0.41982	3.44615e-11
ENSG00000104312	RIPK2	0.682189	3.45093e-11
ENSG00000160285	LSS	-0.778884	3.81971e-11
ENSG00000188191	PRKAR1B	-0.802873	4.16004e-11
ENSG00000141376	BCAS3	0.580827	4.28405e-11
ENSG00000146648	EGFR	0.707598	4.42223e-11
ENSG00000124067	SLC12A4	0.616144	4.46274e-11
ENSG00000100413	POLR3H	-0.656985	4.85647e-11
ENSG00000257167	TMPO-AS1	-0.765823	4.86924e-11
ENSG00000143549	TPM3	-0.437667	5.33225e-11
ENSG00000185745	IFIT1	-1.47757	5.3392e-11
ENSG00000165688	PMPCA	-0.518909	5.90409e-11
ENSG00000168994	PXDC1	0.850482	6.04698e-11
ENSG00000034152	MAP2K3	-0.64496	6.42127e-11
ENSG00000188177	ZC3H6	0.984232	6.86583e-11
ENSG00000221990	EXOC3-AS1	-0.892768	8.09535e-11
ENSG00000136628	EPRS1	0.420474	8.24187e-11
ENSG00000123066	MED13L	0.635736	8.37101e-11
ENSG00000089280	FUS	-0.601441	9.52484e-11
ENSG00000086504	MRPL28	-0.536456	9.52484e-11
ENSG00000177700	POLR2L	-0.674219	9.65658e-11
ENSG00000135540	NHSL1	0.665966	9.65658e-11
ENSG00000090097	PCBP4	0.830527	9.72849e-11
ENSG00000174943	KCTD13	0.612069	9.899e-11
ENSG00000130224	LRCH2	0.574375	9.899e-11
ENSG00000213585	VDAC1	-0.539371	1.02575e-10
ENSG00000228716	DHFR	-0.381796	1.13765e-10
ENSG00000151917	BEND6	0.918255	1.16316e-10
ENSG00000253508		-1.14188	1.18868e-10
ENSG00000215251	FASTKD5	-0.644228	1.19667e-10
ENSG00000108848	LUC7L3	-0.538792	1.28357e-10
ENSG00000147548	NSD3	0.501837	1.32483e-10
ENSG00000165312	OTUD1	0.880307	1.37132e-10
ENSG00000073008	PVR	0.510695	1.39752e-10
ENSG00000117394	SLC2A1	-0.478532	1.40202e-10
ENSG00000187514	PTMA	-0.362106	1.40885e-10
ENSG00000075618	FSCN1	-0.73234	1.43315e-10
ENSG00000189403	HMGB1	-0.438564	1.60973e-10
ENSG00000176624	MEX3C	0.663786	1.62475e-10
ENSG00000090861	AARS1	0.539858	1.67257e-10
ENSG00000184014	DENND5A	0.429651	1.76075e-10
ENSG00000104853	CLPTM1	-0.591497	1.82288e-10
ENSG00000184863	RBM33	0.524899	1.93033e-10
ENSG00000187720	THSD4	0.757702	2.02266e-10
ENSG00000160014	CALM3	-0.731608	2.2082e-10
ENSG00000155966	AFF2	0.809029	2.30582e-10
ENSG00000170855	TRIAP1	-0.556889	2.45394e-10
ENSG00000111647	BLTP3B	0.587571	2.47401e-10
ENSG00000010278	CD9	-0.528337	2.47401e-10
ENSG00000117013	KCNQ4	0.697292	2.60639e-10
ENSG00000169826	CSGALNACT2	0.541821	2.89764e-10
ENSG00000170454	KRT75	2.37237	2.96369e-10
ENSG00000162664	ZNF326	-0.73669	2.98549e-10
ENSG00000066651	TRMT11	0.644448	2.98549e-10
ENSG00000112039	FANCE	0.714916	3.00802e-10
ENSG00000124194	GDAP1L1	1.59011	3.12647e-10
ENSG00000147010	SH3KBP1	0.534603	3.31049e-10
ENSG00000225177	NHSL1-AS1	1.09382	3.51175e-10
ENSG00000137193	PIM1	0.668222	3.58101e-10
ENSG00000006704	GTF2IRD1	0.612541	3.62511e-10
ENSG00000188573	FBLL1	1.51309	3.64106e-10
ENSG00000166900	STX3	0.689682	3.67353e-10
ENSG00000169021	UQCRFS1	-0.445069	3.7204e-10
ENSG00000105617	LENG1	0.734443	3.84811e-10
ENSG00000119421	NDUFA8	-0.523858	4.28036e-10
ENSG00000171425	ZNF581	0.856807	4.30197e-10
ENSG00000121966	CXCR4	-0.953121	4.3307e-10
ENSG00000166669	ATF7IP2	-0.846354	4.34644e-10
ENSG00000168264	IRF2BP2	0.706832	4.49599e-10
ENSG00000151012	SLC7A11	0.851328	4.92803e-10
ENSG00000139514	SLC7A1	0.580769	5.28101e-10
ENSG00000113407	TARS1	0.523811	5.41437e-10
ENSG00000184787	UBE2G2	-0.349125	5.41437e-10
ENSG00000113272	THG1L	0.671183	5.59111e-10
ENSG00000123094	RASSF8	0.524689	6.13554e-10
ENSG00000165349	SLC7A3	0.911577	6.43997e-10
ENSG00000242485	MRPL20	-0.49368	6.56003e-10
ENSG00000071537	SEL1L	0.494138	6.59361e-10
ENSG00000189159	JPT1	-0.492419	6.59361e-10
ENSG00000144468	RHBDD1	0.489399	6.59782e-10
ENSG00000197063	MAFG	0.57156	6.86285e-10
ENSG00000198931	APRT	-0.474094	7.25673e-10
ENSG00000176915	ANKLE2	0.428001	7.36955e-10
ENSG00000255302	EID1	-0.445839	7.61483e-10
ENSG00000141543	EIF4A3	-0.383918	7.82228e-10
ENSG00000224877	NDUFAF8	-0.477076	7.87456e-10
ENSG00000185262	UBALD2	0.575663	8.14833e-10
ENSG00000180304	OAZ2	-0.409514	8.26712e-10
ENSG00000166224	SGPL1	0.378077	8.28248e-10
ENSG00000108510	MED13	0.475949	8.53941e-10
ENSG00000153885	KCTD15	0.441225	8.84331e-10
ENSG00000275832	ARHGAP23	0.746849	9.89561e-10
ENSG00000164597	COG5	0.482456	1.0053e-09
ENSG00000159840	ZYX	0.584803	1.07414e-09
ENSG00000153029	MR1	0.609901	1.10751e-09
ENSG00000117450	PRDX1	-0.608982	1.10751e-09
ENSG00000187479	C11orf96	0.990973	1.141e-09
ENSG00000214944	ARHGEF28	0.583649	1.17498e-09
ENSG00000143753	DEGS1	-0.404136	1.18159e-09
ENSG00000154518	ATP5MC3	-0.474997	1.18333e-09
ENSG00000111799	COL12A1	1.56511	1.23523e-09
ENSG00000088899	LZTS3	0.69178	1.27368e-09
ENSG00000179918	SEPHS2	-0.421128	1.34826e-09
ENSG00000114796	KLHL24	0.758497	1.39144e-09
ENSG00000167513	CDT1	0.735479	1.41605e-09
ENSG00000198455	ZXDB	0.694843	1.53401e-09
ENSG00000166398	GARRE1	0.503728	1.55332e-09
ENSG00000129315	CCNT1	0.452546	1.64851e-09
ENSG00000174238	PITPNA	-0.462939	1.66097e-09
ENSG00000112561	TFEB	0.903789	1.71784e-09
ENSG00000104524	PYCR3	-0.717172	1.71784e-09
ENSG00000075426	FOSL2	0.674477	1.77317e-09
ENSG00000175283	DOLK	-0.654239	1.81941e-09
ENSG00000124785	NRN1	-0.664837	1.85818e-09
ENSG00000198176	TFDP1	-0.359906	1.94921e-09
ENSG00000111912	NCOA7	0.5012	1.97225e-09
ENSG00000159167	STC1	-1.89011	1.9776e-09
ENSG00000206053	JPT2	-0.366452	2.04728e-09
ENSG00000102780	DGKH	0.626763	2.11868e-09
ENSG00000163430	FSTL1	0.352928	2.12896e-09
ENSG00000051523	CYBA	-0.566871	2.16809e-09
ENSG00000130520	LSM4	-0.433164	2.17528e-09
ENSG00000146112	PPP1R18	0.777913	2.18435e-09
ENSG00000248527	MTATP6P1	-1.58902	2.243e-09
ENSG00000163539	CLASP2	0.46254	2.243e-09
ENSG00000112715	VEGFA	0.550294	2.27206e-09
ENSG00000157184	CPT2	-0.6362	2.28796e-09
ENSG00000092621	PHGDH	0.520563	2.39834e-09
ENSG00000111203	ITFG2	0.611004	2.46038e-09
ENSG00000054282	SDCCAG8	0.561365	2.53751e-09
ENSG00000106367	AP1S1	-0.424967	2.60063e-09
ENSG00000092470	WDR76	0.594975	2.65132e-09
ENSG00000170791	CHCHD7	-0.628334	2.68508e-09
ENSG00000141682	PMAIP1	0.669813	2.75015e-09
ENSG00000196437	ZNF569	0.489277	2.75667e-09
ENSG00000241015	TPM3P9	-0.940793	2.85893e-09
ENSG00000178695	KCTD12	-0.62636	2.93675e-09
ENSG00000185104	FAF1	0.46147	2.95781e-09
ENSG00000101384	JAG1	0.51079	2.9714e-09
ENSG00000228630	HOTAIR	-0.634662	3.26266e-09
ENSG00000235823	OLMALINC	-0.530349	3.36767e-09
ENSG00000137054	POLR1E	0.54085	3.48344e-09
ENSG00000156642	NPTN	-0.352017	3.48811e-09
ENSG00000131558	EXOC4	0.457914	3.53043e-09
ENSG00000104957	YJU2B	0.488778	3.60787e-09
ENSG00000151779	NBAS	0.567769	3.6444e-09
ENSG00000168268	NT5DC2	-0.645297	3.7505e-09
ENSG00000121297	TSHZ3	0.597163	3.85486e-09
ENSG00000129195	PIMREG	-0.485304	3.93021e-09
ENSG00000135999	EPC2	0.585418	4.00292e-09
ENSG00000109107	ALDOC	-1.32234	4.07374e-09
ENSG00000170653	ATF7	0.769656	4.07374e-09
ENSG00000121988	ZRANB3	0.609676	4.07374e-09
ENSG00000126878	AIF1L	-0.464548	4.22837e-09
ENSG00000134909	ARHGAP32	0.597795	4.23314e-09
ENSG00000136770	DNAJC1	0.527901	4.27436e-09
ENSG00000164830	OXR1	0.584275	4.43463e-09
ENSG00000085832	EPS15	0.390445	4.45641e-09
ENSG00000177888	ZBTB41	0.54815	4.57592e-09
ENSG00000168944	CEP120	0.554543	4.65967e-09
ENSG00000156398	SFXN2	-0.536157	4.96621e-09
ENSG00000090266	NDUFB2	-0.561653	5.02982e-09
ENSG00000113594	LIFR	0.510222	5.08457e-09
ENSG00000112984	KIF20A	-0.577045	5.10239e-09
ENSG00000152952	PLOD2	-0.606093	5.15499e-09
ENSG00000071539	TRIP13	-0.401146	5.41765e-09
ENSG00000232098	ZNF584-DT	-0.691528	5.48526e-09
ENSG00000186193	SAPCD2	-0.547926	5.73764e-09
ENSG00000103257	SLC7A5	0.557603	5.91443e-09
ENSG00000188486	H2AX	-0.420633	6.15623e-09
ENSG00000130513	GDF15	0.88361	6.27093e-09
ENSG00000124193	SRSF6	-0.797187	7.07772e-09
ENSG00000164284	GRPEL2	0.620121	7.26271e-09
ENSG00000184489	PTP4A3	1.04645	7.54352e-09
ENSG00000141577	CEP131	0.601229	7.58712e-09
ENSG00000135046	ANXA1	1.16326	7.63841e-09
ENSG00000142227	EMP3	0.81078	7.63841e-09
ENSG00000164323	CFAP97	0.549059	7.83508e-09
ENSG00000137124	ALDH1B1	-0.447652	7.83508e-09
ENSG00000088826	SMOX	0.633333	8.31982e-09
ENSG00000116455	WDR77	-0.60187	8.31982e-09
ENSG00000138760	SCARB2	0.355604	8.60822e-09
ENSG00000048649	RSF1	0.533571	8.62518e-09
ENSG00000130522	JUND	0.608669	8.62932e-09
ENSG00000271122	HERPUD2-AS1	-0.733736	9.60418e-09
ENSG00000128510	CPA4	1.61396	9.64104e-09
ENSG00000214026	MRPL23	-0.544536	9.69827e-09
ENSG00000084092	NOA1	0.514852	1.09032e-08
ENSG00000260274		-1.6767	1.1001e-08
ENSG00000182199	SHMT2	0.472046	1.13807e-08
ENSG00000133706	LARS1	0.378815	1.20673e-08
ENSG00000157259	GATAD1	0.429923	1.2558e-08
ENSG00000176531	PHLDB3	0.676858	1.25997e-08
ENSG00000184164	CRELD2	-0.558307	1.32697e-08
ENSG00000114383	TUSC2	-0.470658	1.3628e-08
ENSG00000133169	BEX1	-0.459458	1.36497e-08
ENSG00000026508	CD44	0.604546	1.42014e-08
ENSG00000143847	PPFIA4	-1.58529	1.43068e-08
ENSG00000196743	GM2A	-0.519563	1.4832e-08
ENSG00000184990	SIVA1	-0.53447	1.60631e-08
ENSG00000099917	MED15	0.555629	1.60791e-08
ENSG00000116717	GADD45A	0.700045	1.62878e-08
ENSG00000102580	DNAJC3	0.401241	1.7247e-08
ENSG00000143507	DUSP10	0.980743	1.75332e-08
ENSG00000178177	LCORL	0.543842	1.79363e-08
ENSG00000131831	RAI2	-1.23393	1.86074e-08
ENSG00000223768	LINC00205	-0.507703	1.87066e-08
ENSG00000160221	GATD3	-0.488238	1.87066e-08
ENSG00000065060	BLTP3A	0.516488	1.87691e-08
ENSG00000122643	NT5C3A	0.564559	1.89562e-08
ENSG00000165494	PCF11	-0.446273	1.91829e-08
ENSG00000124160	NCOA5	-0.438619	1.94245e-08
ENSG00000126070	AGO3	0.480229	1.97493e-08
ENSG00000180891	CUEDC1	0.452959	1.97493e-08
ENSG00000171492	LRRC8D	0.469262	2.04227e-08
ENSG00000164885	CDK5	-0.544997	2.14688e-08
ENSG00000139405	RITA1	-0.447252	2.17125e-08
ENSG00000082438	COBLL1	0.525238	2.1756e-08
ENSG00000137449	CPEB2	0.74096	2.24259e-08
ENSG00000161904	LEMD2	0.367437	2.29954e-08
ENSG00000100422	CERK	-0.482334	2.33014e-08
ENSG00000198721	ECI2	-0.474261	2.44213e-08
ENSG00000162714	ZNF496	0.592073	2.46932e-08
ENSG00000183978	COA3	-0.462004	2.48932e-08
ENSG00000183044	ABAT	-0.596529	2.66948e-08
ENSG00000113739	STC2	0.678448	2.67123e-08
ENSG00000107949	BCCIP	-0.448662	2.67616e-08
ENSG00000117318	ID3	0.517225	2.68455e-08
ENSG00000124222	STX16	0.349136	2.68455e-08
ENSG00000114023	FAM162A	-0.711979	2.7928e-08
ENSG00000105011	ASF1B	-0.571328	2.81692e-08
ENSG00000183010	PYCR1	0.409203	2.81692e-08
ENSG00000155304	HSPA13	0.665364	2.83159e-08
ENSG00000157693	TMEM268	0.549932	2.87292e-08
ENSG00000154781	CCDC174	0.526533	2.88877e-08
ENSG00000198858	R3HDM4	0.54801	3.09694e-08
ENSG00000181523	SGSH	0.499003	3.14307e-08
ENSG00000133858	ZFC3H1	-0.752361	3.30951e-08
ENSG00000108840	HDAC5	0.497635	3.33421e-08
ENSG00000198815	FOXJ3	0.38591	3.39932e-08
ENSG00000113580	NR3C1	0.394916	3.44167e-08
ENSG00000005073	HOXA11	-0.651374	3.51005e-08
ENSG00000100722	ZC3H14	0.456731	3.53949e-08
ENSG00000289915		2.76524	3.65746e-08
ENSG00000158528	PPP1R9A	0.534548	3.66762e-08
ENSG00000066427	ATXN3	0.453893	3.7485e-08
ENSG00000172965	MIR4435-2HG	0.625635	3.76096e-08
ENSG00000278619	MRM1	-0.609539	3.86937e-08
ENSG00000181396	OGFOD3	0.455543	3.87519e-08
ENSG00000164463	CREBRF	0.95666	3.89957e-08
ENSG00000163082	SGPP2	-0.5287	3.89957e-08
ENSG00000069869	NEDD4	0.479975	3.92721e-08
ENSG00000144504	ANKMY1	0.768631	3.93987e-08
ENSG00000052841	TTC17	0.499152	3.94084e-08
ENSG00000079156	OSBPL6	0.43827	3.99039e-08
ENSG00000153896	ZNF599	-0.794846	4.11572e-08
ENSG00000171130	ATP6V0E2	-0.501263	4.15487e-08
ENSG00000146263	MMS22L	0.382429	4.2617e-08
ENSG00000197483	ZNF628	0.573219	4.32532e-08
ENSG00000189283	FHIT	0.736884	4.35977e-08
ENSG00000116044	NFE2L2	0.567123	4.52329e-08
ENSG00000112511	PHF1	0.533549	4.53933e-08
ENSG00000174485	DENND4A	0.520752	4.78341e-08
ENSG00000101972	STAG2	0.497911	4.80736e-08
ENSG00000102034	ELF4	0.536483	4.8463e-08
ENSG00000164211	STARD4	-0.626048	4.90672e-08
ENSG00000116604	MEF2D	0.560511	4.96221e-08
ENSG00000265354	TIMM23	-0.390885	5.08601e-08
ENSG00000164327	RICTOR	0.611759	5.32491e-08
ENSG00000139233	LLPH	-0.469536	5.37587e-08
ENSG00000172731	LRRC20	-0.545725	5.48654e-08
ENSG00000079459	FDFT1	-0.45343	5.57915e-08
ENSG00000226210	WASH8P	0.500852	5.65295e-08
ENSG00000118482	PHF3	0.438531	5.69571e-08
ENSG00000157870	PRXL2B	-0.549102	5.81508e-08
ENSG00000109062	NHERF1	-0.605761	5.98373e-08
ENSG00000115839	RAB3GAP1	0.466434	6.21635e-08
ENSG00000169239	CA5B	0.712974	6.55237e-08
ENSG00000197757	HOXC6	-0.484988	6.66408e-08
ENSG00000126698	DNAJC8	-0.364606	6.66408e-08
ENSG00000176476	SGF29	0.642782	6.85965e-08
ENSG00000182544	MFSD5	-0.568723	6.98103e-08
ENSG00000180530	NRIP1	0.495162	6.98103e-08
ENSG00000154839	SKA1	0.433783	6.99057e-08
ENSG00000170915	PAQR8	0.735442	7.31524e-08
ENSG00000109436	TBC1D9	0.574407	7.3324e-08
ENSG00000125449	ARMC7	-0.593353	7.34699e-08
ENSG00000056097	ZFR	0.472908	7.34699e-08
ENSG00000123685	BATF3	-0.56318	7.46283e-08
ENSG00000176046	NUPR1	2.47906	7.5512e-08
ENSG00000099625	CBARP	0.650902	7.57571e-08
ENSG00000139428	MMAB	-0.433348	7.58338e-08
ENSG00000134440	NARS1	0.338249	7.5885e-08
ENSG00000232677	LINC00665	-0.403176	8.25218e-08
ENSG00000164031	DNAJB14	0.573003	8.40734e-08
ENSG00000197603	CPLANE1	0.547518	8.75724e-08
ENSG00000083312	TNPO1	0.391818	8.81706e-08
ENSG00000168792	ABHD15	-0.632721	8.832e-08
ENSG00000123358	NR4A1	0.570842	8.832e-08
ENSG00000147251	DOCK11	0.465968	8.832e-08
ENSG00000164292	RHOBTB3	0.406145	8.832e-08
ENSG00000177200	CHD9	0.481593	8.86967e-08
ENSG00000160072	ATAD3B	-0.500774	9.27026e-08
ENSG00000126603	GLIS2	0.688231	9.3639e-08
ENSG00000128573	FOXP2	0.600484	9.46154e-08
ENSG00000108679	LGALS3BP	-0.569986	9.54212e-08
ENSG00000101220	ADISSP	-0.508857	9.54212e-08
ENSG00000178568	ERBB4	0.491683	9.57387e-08
ENSG00000172732	MUS81	0.48274	9.61628e-08
ENSG00000134222	PSRC1	-0.431228	9.71736e-08
ENSG00000100442	FKBP3	-0.416026	9.73906e-08
ENSG00000140455	USP3	0.422594	1.01407e-07
ENSG00000101695	RNF125	0.521458	1.02339e-07
ENSG00000164442	CITED2	-0.659308	1.03894e-07
ENSG00000185133	INPP5J	0.650398	1.04221e-07
ENSG00000055208	TAB2	0.420274	1.04221e-07
ENSG00000163618	CADPS	0.598163	1.06235e-07
ENSG00000180354	MTURN	-0.452399	1.08961e-07
ENSG00000141101	NOB1	0.522635	1.09857e-07
ENSG00000178752	ERFE	0.43763	1.10052e-07
ENSG00000141458	NPC1	0.382492	1.10052e-07
ENSG00000101752	MIB1	0.528716	1.11232e-07
ENSG00000247092	SNHG10	-0.868417	1.11595e-07
ENSG00000105974	CAV1	-0.411726	1.12082e-07
ENSG00000075413	MARK3	0.29381	1.12593e-07
ENSG00000169762	TAPT1	0.561401	1.13608e-07
ENSG00000087087	SRRT	-0.608094	1.13654e-07
ENSG00000135269	TES	0.521349	1.20256e-07
ENSG00000048162	NOP16	-0.489421	1.20256e-07
ENSG00000187672	ERC2	1.0341	1.21409e-07
ENSG00000150527	MIA2	0.601138	1.21634e-07
ENSG00000127528	KLF2	0.963381	1.22166e-07
ENSG00000173575	CHD2	0.512504	1.2419e-07
ENSG00000112414	ADGRG6	0.507862	1.244e-07
ENSG00000257704	INAFM1	0.772842	1.247e-07
ENSG00000256537	SMIM10L1	-0.417034	1.2477e-07
ENSG00000126858	RHOT1	0.512663	1.24887e-07
ENSG00000136943	CTSV	-0.485829	1.25685e-07
ENSG00000105173	CCNE1	-0.396564	1.31745e-07
ENSG00000137094	DNAJB5	0.816783	1.32196e-07
ENSG00000113161	HMGCR	-0.37785	1.4387e-07
ENSG00000140262	TCF12	0.431132	1.45924e-07
ENSG00000164161	HHIP	0.847499	1.48741e-07
ENSG00000164944	VIRMA	0.371082	1.49718e-07
ENSG00000168385	SEPTIN2	-0.248068	1.49718e-07
ENSG00000174371	EXO1	0.398866	1.54351e-07
ENSG00000103018	CYB5B	-0.335674	1.54351e-07
ENSG00000104765	BNIP3L	-0.578116	1.55837e-07
ENSG00000181450	ZNF678	0.474339	1.55837e-07
ENSG00000129625	REEP5	-0.349033	1.56559e-07
ENSG00000079482	OPHN1	0.644058	1.56879e-07
ENSG00000185760	KCNQ5	0.544713	1.59793e-07
ENSG00000157734	SNX22	-0.625696	1.59816e-07
ENSG00000169067	ACTBL2	1.31275	1.60001e-07
ENSG00000135245	HILPDA	-1.26381	1.60592e-07
ENSG00000076984	MAP2K7	0.476476	1.60592e-07
ENSG00000053372	MRTO4	-0.312397	1.62614e-07
ENSG00000101442	ACTR5	-0.585265	1.66085e-07
ENSG00000122035	RASL11A	-0.61388	1.67124e-07
ENSG00000124225	PMEPA1	0.580482	1.69909e-07
ENSG00000146094	DOK3	-1.20898	1.72375e-07
ENSG00000100485	SOS2	0.494112	1.76748e-07
ENSG00000127540	UQCR11	-0.587996	1.77884e-07
ENSG00000080345	RIF1	0.424514	1.81786e-07
ENSG00000143669	LYST	0.532804	1.91316e-07
ENSG00000163393	SLC22A15	0.800958	1.92879e-07
ENSG00000162407	PLPP3	-0.563836	1.98118e-07
ENSG00000105281	SLC1A5	0.358842	1.99627e-07
ENSG00000095787	WAC	0.361854	2.01524e-07
ENSG00000112182	BACH2	0.626267	2.04509e-07
ENSG00000158079	PTPDC1	0.678839	2.08281e-07
ENSG00000147155	EBP	-0.443769	2.08281e-07
ENSG00000158792	SPATA2L	0.712757	2.12515e-07
ENSG00000167747	C19orf48P	0.420207	2.12515e-07
ENSG00000183098	GPC6	0.531653	2.18272e-07
ENSG00000145604	SKP2	-0.310776	2.22973e-07
ENSG00000071282	LMCD1	0.589591	2.24046e-07
ENSG00000168488	ATXN2L	0.465688	2.25948e-07
ENSG00000177602	HASPIN	0.50515	2.26831e-07
ENSG00000161992	PRR35	0.731029	2.28714e-07
ENSG00000180035	ZNF48	0.529606	2.3074e-07
ENSG00000169249	ZRSR2	0.586314	2.38857e-07
ENSG00000078018	MAP2	0.615853	2.39619e-07
ENSG00000134755	DSC2	0.490166	2.39619e-07
ENSG00000184304	PRKD1	0.486784	2.40882e-07
ENSG00000132507	EIF5A	-0.502507	2.40952e-07
ENSG00000088832	FKBP1A	-0.448233	2.41266e-07
ENSG00000008394	MGST1	-0.486467	2.46383e-07
ENSG00000250479	CHCHD10	-0.419586	2.47276e-07
ENSG00000167272	POP5	-0.541812	2.49021e-07
ENSG00000068097	HEATR6	0.407997	2.49021e-07
ENSG00000159199	ATP5MC1	-0.562107	2.52789e-07
ENSG00000106299	WASL	0.397765	2.56551e-07
ENSG00000105856	HBP1	0.685051	2.61494e-07
ENSG00000152492	CCDC50	0.412544	2.73065e-07
ENSG00000151151	IPMK	0.460052	2.75575e-07
ENSG00000111328	CDK2AP1	-0.507911	2.80384e-07
ENSG00000155876	RRAGA	-0.469067	2.88205e-07
ENSG00000183092	BEGAIN	0.579537	2.92838e-07
ENSG00000136813	ECPAS	0.460083	2.95943e-07
ENSG00000104368	PLAT	-0.555063	3.01392e-07
ENSG00000150401	DCUN1D2	0.450061	3.01392e-07
ENSG00000141562	NARF	-0.397734	3.01392e-07
ENSG00000142634	EFHD2	-0.440893	3.05837e-07
ENSG00000105443	CYTH2	0.585564	3.0795e-07
ENSG00000100784	RPS6KA5	0.435019	3.08118e-07
ENSG00000076604	TRAF4	0.391749	3.08118e-07
ENSG00000094841	UPRT	-0.481859	3.19136e-07
ENSG00000112081	SRSF3	-0.379734	3.21284e-07
ENSG00000092871	RFFL	0.506176	3.25655e-07
ENSG00000188690	UROS	-0.493513	3.25655e-07
ENSG00000117395	EBNA1BP2	-0.358383	3.25655e-07
ENSG00000113083	LOX	-0.561869	3.40163e-07
ENSG00000117877	POLR1G	-0.63006	3.40367e-07
ENSG00000135314	KHDC1	-0.549616	3.40984e-07
ENSG00000289234	ZNF496-DT	-1.01921	3.51386e-07
ENSG00000122741	DCAF10	0.593931	3.51386e-07
ENSG00000143469	SYT14	0.620366	3.7072e-07
ENSG00000079974	RABL2B	-0.552909	3.71295e-07
ENSG00000074356	NCBP3	0.380258	3.71295e-07
ENSG00000135049	AGTPBP1	0.488776	3.77559e-07
ENSG00000223764	LINC02593	-0.781664	3.7789e-07
ENSG00000118260	CREB1	0.448013	3.7789e-07
ENSG00000100296	THOC5	0.366855	3.7789e-07
ENSG00000122733	PHF24	1.97574	3.86584e-07
ENSG00000230513	THAP7-AS1	-0.764794	3.95144e-07
ENSG00000168906	MAT2A	-1.20457	3.95614e-07
ENSG00000152503	TRIM36	0.588799	3.98443e-07
ENSG00000111669	TPI1	-0.480123	4.08624e-07
ENSG00000083097	DOP1A	0.528718	4.12945e-07
ENSG00000143751	SDE2	0.312997	4.13212e-07
ENSG00000169045	HNRNPH1	-0.417111	4.32637e-07
ENSG00000118263	KLF7	0.752427	4.41333e-07
ENSG00000253293	HOXA10	-0.32728	4.42539e-07
ENSG00000181061	HIGD1A	-0.546644	4.56546e-07
ENSG00000100982	PCIF1	0.490482	4.64188e-07
ENSG00000004455	AK2	-0.351857	4.71761e-07
ENSG00000100650	SRSF5	-0.965842	4.73902e-07
ENSG00000107625	DDX50	0.542333	4.82909e-07
ENSG00000082641	NFE2L1	0.333958	4.84028e-07
ENSG00000116991	SIPA1L2	0.475	4.8853e-07
ENSG00000143493	INTS7	0.438157	4.8853e-07
ENSG00000155115	GTF3C6	-0.406036	4.8853e-07
ENSG00000128228	SDF2L1	-0.490079	4.9256e-07
ENSG00000118873	RAB3GAP2	0.421926	4.93242e-07
ENSG00000254369	HOXA-AS3	-0.823972	4.94723e-07
ENSG00000204387	SNHG32	0.903466	4.98538e-07
ENSG00000184221	OLIG1	-0.782933	4.98538e-07
ENSG00000278311	GGNBP2	0.438761	5.08599e-07
ENSG00000139832	RAB20	-0.964929	5.17662e-07
ENSG00000163629	PTPN13	0.479897	5.17662e-07
ENSG00000101856	PGRMC1	-0.339989	5.33608e-07
ENSG00000183696	UPP1	0.619248	5.34851e-07
ENSG00000122386	ZNF205	0.550411	5.37778e-07
ENSG00000132846	ZBED3	0.42532	5.45144e-07
ENSG00000144369	FAM171B	0.515846	5.53231e-07
ENSG00000105613	MAST1	0.512914	5.54823e-07
ENSG00000166986	MARS1	0.335544	5.58668e-07
ENSG00000105968	H2AZ2	-0.262185	5.6375e-07
ENSG00000143476	DTL	0.407167	5.64428e-07
ENSG00000106462	EZH2	0.417489	5.71335e-07
ENSG00000163032	VSNL1	-0.876526	5.72044e-07
ENSG00000179335	CLK3	0.441591	5.72833e-07
ENSG00000165282	PIGO	0.346834	5.74205e-07
ENSG00000153956	CACNA2D1	0.494235	5.74226e-07
ENSG00000105550	FGF21	3.48625	5.85433e-07
ENSG00000224032	EPB41L4A-AS1	0.737434	5.85433e-07
ENSG00000136021	SCYL2	0.408345	6.0234e-07
ENSG00000255717	SNHG1	1.29596	6.03228e-07
ENSG00000166037	CEP57	0.507559	6.08071e-07
ENSG00000168116	KIAA1586	0.525182	6.11252e-07
ENSG00000159184	HOXB13	-0.577151	6.15819e-07
ENSG00000169598	DFFB	-0.470292	6.3885e-07
ENSG00000257740		-1.42293	6.46317e-07
ENSG00000132912	DCTN4	0.360038	6.47164e-07
ENSG00000172915	NBEA	0.555339	6.51843e-07
ENSG00000189180	ZNF33A	0.35233	6.53599e-07
ENSG00000143442	POGZ	0.4254	6.66975e-07
ENSG00000128928	IVD	-0.425841	6.70962e-07
ENSG00000152409	JMY	0.413281	6.71191e-07
ENSG00000128311	TST	-0.418103	6.72232e-07
ENSG00000160326	SLC2A6	-0.78391	6.75767e-07
ENSG00000137764	MAP2K5	0.406231	6.81583e-07
ENSG00000184785	SMIM10	-0.466393	6.84717e-07
ENSG00000175756	AURKAIP1	-0.378378	6.95667e-07
ENSG00000067606	PRKCZ	0.48965	6.99068e-07
ENSG00000167191	GPRC5B	-0.616244	7.17372e-07
ENSG00000167257	RNF214	0.483825	7.2745e-07
ENSG00000175334	BANF1	-0.368377	7.45417e-07
ENSG00000155961	RAB39B	0.65761	7.48844e-07
ENSG00000111058	ACSS3	0.620485	7.48844e-07
ENSG00000164120	HPGD	-0.702098	7.50638e-07
ENSG00000092330	TINF2	0.531207	7.5508e-07
ENSG00000129116	PALLD	0.410587	7.5513e-07
ENSG00000215256	DHRS4-AS1	-0.426928	7.66921e-07
ENSG00000198258	UBL5	-0.569741	7.76631e-07
ENSG00000198130	HIBCH	-0.427561	7.76683e-07
ENSG00000008294	SPAG9	0.419329	7.80259e-07
ENSG00000204128	C2orf72	-0.612292	7.87043e-07
ENSG00000156671	SAMD8	0.399921	7.98625e-07
ENSG00000147536	GINS4	-0.491181	8.15084e-07
ENSG00000073060	SCARB1	-0.455154	8.16621e-07
ENSG00000123080	CDKN2C	-0.340757	8.19945e-07
ENSG00000269893	SNHG8	0.731831	8.34797e-07
ENSG00000172932	ANKRD13D	0.650977	8.34797e-07
ENSG00000067208	EVI5	0.392036	8.4925e-07
ENSG00000138399	FASTKD1	-0.456756	8.51776e-07
ENSG00000152518	ZFP36L2	0.457315	8.55107e-07
ENSG00000006695	COX10	0.448107	8.65399e-07
ENSG00000106348	IMPDH1	-0.407418	8.78137e-07
ENSG00000151689	INPP1	0.535864	8.80667e-07
ENSG00000138802	SEC24B	0.533788	8.87642e-07
ENSG00000127423	AUNIP	0.58699	9.02269e-07
ENSG00000115875	SRSF7	-0.399412	9.02808e-07
ENSG00000198839	ZNF277	0.672202	9.03831e-07
ENSG00000181143	MUC16	0.839436	9.17841e-07
ENSG00000033030	ZCCHC8	0.40353	9.62779e-07
ENSG00000151422	FER	0.5223	9.69197e-07
ENSG00000164236	ANKRD33B	0.545552	1.01226e-06
ENSG00000142627	EPHA2	0.467294	1.01226e-06
ENSG00000270175		-0.737285	1.02441e-06
ENSG00000119929	CUTC	-0.491327	1.02441e-06
ENSG00000182195	LDOC1	-0.841531	1.02499e-06
ENSG00000151233	GXYLT1	0.363817	1.0269e-06
ENSG00000107669	ATE1	0.43673	1.04171e-06
ENSG00000145349	CAMK2D	0.417259	1.04171e-06
ENSG00000099330	OCEL1	-0.575759	1.05013e-06
ENSG00000172831	CES2	-0.484558	1.05623e-06
ENSG00000197457	STMN3	-0.476663	1.05623e-06
ENSG00000154447	SH3RF1	0.42655	1.06622e-06
ENSG00000117625	RCOR3	0.416932	1.0881e-06
ENSG00000111860	CEP85L	0.469192	1.09231e-06
ENSG00000070669	ASNS	1.09269	1.09254e-06
ENSG00000089335	ZNF302	-0.499863	1.11233e-06
ENSG00000146757	ZNF92	0.714966	1.11415e-06
ENSG00000178860	MSC	-1.17661	1.12125e-06
ENSG00000137831	UACA	0.441102	1.14124e-06
ENSG00000115289	PCGF1	0.657144	1.14317e-06
ENSG00000186205	MTARC1	-0.405396	1.23876e-06
ENSG00000167523	SPATA33	-0.650489	1.24436e-06
ENSG00000143437	ARNT	0.363511	1.27552e-06
ENSG00000290792		0.737263	1.28788e-06
ENSG00000172845	SP3	0.375614	1.28788e-06
ENSG00000184992	BRI3BP	-0.304196	1.28788e-06
ENSG00000126803	HSPA2	-1.04991	1.31168e-06
ENSG00000160961	ZNF333	0.700964	1.31287e-06
ENSG00000105939	ZC3HAV1	-0.595861	1.31287e-06
ENSG00000124145	SDC4	0.379043	1.3527e-06
ENSG00000182117	NOP10	-0.467798	1.39185e-06
ENSG00000108306	FBXL20	0.327102	1.39185e-06
ENSG00000170088	TMEM192	0.387712	1.40641e-06
ENSG00000103365	GGA2	-0.276403	1.4161e-06
ENSG00000138138	ATAD1	0.450348	1.42964e-06
ENSG00000066933	MYO9A	0.4768	1.45338e-06
ENSG00000104231	ZFAND1	0.747821	1.47907e-06
ENSG00000158109	TPRG1L	-0.447839	1.4865e-06
ENSG00000117481	NSUN4	0.342623	1.4865e-06
ENSG00000059728	MXD1	0.582661	1.51497e-06
ENSG00000133983	COX16	-0.873224	1.57249e-06
ENSG00000113070	HBEGF	0.714573	1.5804e-06
ENSG00000103978	TMEM87A	0.489116	1.5804e-06
ENSG00000105204	DYRK1B	0.534425	1.59373e-06
ENSG00000128626	MRPS12	-0.338545	1.6108e-06
ENSG00000158552	ZFAND2B	0.559717	1.6241e-06
ENSG00000108518	PFN1	-0.482143	1.632e-06
ENSG00000105088	OLFM2	0.623314	1.63273e-06
ENSG00000174640	SLCO2A1	1.55147	1.66116e-06
ENSG00000168575	SLC20A2	0.363213	1.66801e-06
ENSG00000025293	PHF20	0.366269	1.67201e-06
ENSG00000116285	ERRFI1	0.390206	1.67966e-06
ENSG00000184009	ACTG1	0.329515	1.67966e-06
ENSG00000112893	MAN2A1	0.485736	1.69145e-06
ENSG00000198554	WDHD1	0.355597	1.69145e-06
ENSG00000119630	PGF	-0.751977	1.70042e-06
ENSG00000230989	HSBP1	-0.511291	1.7028e-06
ENSG00000251192	ZNF674	0.834233	1.70626e-06
ENSG00000041982	TNC	0.720723	1.71631e-06
ENSG00000111897	SERINC1	0.359962	1.73719e-06
ENSG00000158850	B4GALT3	0.388674	1.74116e-06
ENSG00000120539	MASTL	0.369495	1.74177e-06
ENSG00000170270	GON7	-0.612957	1.74631e-06
ENSG00000178999	AURKB	-0.313634	1.77576e-06
ENSG00000064932	SBNO2	0.508992	1.77858e-06
ENSG00000152661	GJA1	-0.417687	1.77858e-06
ENSG00000134352	IL6ST	0.418242	1.77915e-06
ENSG00000078668	VDAC3	-0.438695	1.80167e-06
ENSG00000095564	BTAF1	0.387524	1.80741e-06
ENSG00000163866	SMIM12	-0.390707	1.82173e-06
ENSG00000163249	CCNYL1	-0.480257	1.85721e-06
ENSG00000185436	IFNLR1	0.565141	1.8724e-06
ENSG00000118197	DDX59	0.63847	1.87306e-06
ENSG00000140598	EFL1	0.502745	1.88646e-06
ENSG00000137285	TUBB2B	0.495099	1.89733e-06
ENSG00000176407	KCMF1	0.513273	1.93069e-06
ENSG00000141384	TAF4B	0.488033	1.96158e-06
ENSG00000177469	CAVIN1	-0.5246	1.96622e-06
ENSG00000121879	PIK3CA	0.470275	1.97521e-06
ENSG00000090238	YPEL3	0.688146	1.98316e-06
ENSG00000243701	DUBR	-0.850941	1.99452e-06
ENSG00000159063	ALG8	-0.330483	2.01211e-06
ENSG00000178537	SLC25A20	-0.614877	2.03108e-06
ENSG00000130449	ZSWIM6	0.405652	2.04231e-06
ENSG00000134590	RTL8C	-0.563509	2.04879e-06
ENSG00000167962	ZNF598	0.471668	2.07058e-06
ENSG00000198624	CCDC69	-0.788332	2.0842e-06
ENSG00000172164	SNTB1	0.47083	2.09251e-06
ENSG00000155313	USP25	0.419958	2.1197e-06
ENSG00000076706	MCAM	0.328781	2.13868e-06
ENSG00000127863	TNFRSF19	-0.537762	2.14266e-06
ENSG00000023171	GRAMD1B	0.594241	2.14364e-06
ENSG00000197622	CDC42SE1	0.407177	2.1655e-06
ENSG00000162409	PRKAA2	0.372165	2.2522e-06
ENSG00000126453	BCL2L12	-0.369414	2.2522e-06
ENSG00000125746	EML2	0.528373	2.26483e-06
ENSG00000123095	BHLHE41	-0.74334	2.28039e-06
ENSG00000083123	BCKDHB	-0.410473	2.28039e-06
ENSG00000163795	ZNF513	0.596603	2.29906e-06
ENSG00000185344	ATP6V0A2	0.359186	2.29906e-06
ENSG00000130731	METTL26	-0.352464	2.29906e-06
ENSG00000105058	FAM32A	-0.312248	2.36756e-06
ENSG00000132640	BTBD3	0.423555	2.39122e-06
ENSG00000213465	ARL2	-0.415002	2.39827e-06
ENSG00000140365	COMMD4	-0.383362	2.39971e-06
ENSG00000285053		-0.789502	2.41054e-06
ENSG00000165030	NFIL3	0.569022	2.41054e-06
ENSG00000114503	NCBP2	-0.390258	2.41054e-06
ENSG00000100417	PMM1	0.432254	2.42253e-06
ENSG00000168300	PCMTD1	0.587149	2.43582e-06
ENSG00000134762	DSC3	0.427986	2.46404e-06
ENSG00000141076	UTP4	0.344044	2.4658e-06
ENSG00000186141	POLR3C	0.35875	2.47678e-06
ENSG00000146555	SDK1	0.564514	2.49388e-06
ENSG00000116874	WARS2	0.46057	2.52197e-06
ENSG00000175782	SLC35E3	-0.424853	2.62659e-06
ENSG00000196659	IFT70B	-0.602008	2.64136e-06
ENSG00000132549	VPS13B	0.604938	2.66541e-06
ENSG00000162734	PEA15	0.454754	2.68594e-06
ENSG00000106070	GRB10	0.412241	2.68824e-06
ENSG00000133028	SCO1	-0.343218	2.71665e-06
ENSG00000088808	PPP1R13B	0.410084	2.72296e-06
ENSG00000172007	RAB33B	0.615919	2.76502e-06
ENSG00000029993	HMGB3	-0.438739	2.78414e-06
ENSG00000144746	ARL6IP5	-0.361424	2.79451e-06
ENSG00000088970	KIZ	0.527819	2.83413e-06
ENSG00000177606	JUN	0.98417	2.85962e-06
ENSG00000099901	RANBP1	-0.323212	2.91977e-06
ENSG00000169554	ZEB2	0.450431	2.94528e-06
ENSG00000112394	SLC16A10	-0.376555	2.94528e-06
ENSG00000146373	RNF217	0.442723	2.96908e-06
ENSG00000070018	LRP6	0.396508	3.01773e-06
ENSG00000162607	USP1	0.321431	3.08996e-06
ENSG00000110921	MVK	-0.487776	3.09814e-06
ENSG00000171988	JMJD1C	0.505298	3.12907e-06
ENSG00000128487	SPECC1	0.342454	3.17127e-06
ENSG00000204569	PPP1R10	-0.526065	3.18424e-06
ENSG00000259802	MARCHF6-DT	-0.872632	3.18871e-06
ENSG00000176809	LRRC37A3	0.782253	3.31096e-06
ENSG00000261659		-0.829279	3.35642e-06
ENSG00000135698	MPHOSPH6	-0.429138	3.38552e-06
ENSG00000134308	YWHAQ	-0.281796	3.38598e-06
ENSG00000104133	SPG11	0.455878	3.38764e-06
ENSG00000156639	ZFAND3	0.484839	3.44343e-06
ENSG00000111665	CDCA3	-0.384142	3.51001e-06
ENSG00000007545	CRAMP1	0.427145	3.51667e-06
ENSG00000170525	PFKFB3	-0.448072	3.52407e-06
ENSG00000169251	NMD3	0.615662	3.53552e-06
ENSG00000080824	HSP90AA1	-0.393767	3.55732e-06
ENSG00000137727	ARHGAP20	0.69046	3.59256e-06
ENSG00000112379	ARFGEF3	0.548612	3.60495e-06
ENSG00000163597	SNHG16	0.407175	3.61604e-06
ENSG00000110080	ST3GAL4	0.471357	3.62726e-06
ENSG00000150456	EEF1AKMT1	-0.575063	3.67434e-06
ENSG00000232112	TMA7	-0.473698	3.68716e-06
ENSG00000148358	GPR107	0.264511	3.73785e-06
ENSG00000261188	TFIP11-DT	-0.688065	3.76307e-06
ENSG00000198408	OGA	0.449145	3.76534e-06
ENSG00000159079	CFAP298	-0.454576	3.76815e-06
ENSG00000123360	PDE1B	-0.888196	3.79745e-06
ENSG00000165650	PDZD8	0.279244	3.81393e-06
ENSG00000135541	AHI1	0.49863	3.84346e-06
ENSG00000138468	SENP7	0.555009	3.8466e-06
ENSG00000114316	USP4	0.505185	3.8466e-06
ENSG00000120948	TARDBP	-0.384955	4.0125e-06
ENSG00000074935	TUBE1	0.560145	4.01957e-06
ENSG00000122008	POLK	0.491036	4.06366e-06
ENSG00000151366	NDUFC2	-0.507431	4.09647e-06
ENSG00000132824	SERINC3	0.239254	4.11692e-06
ENSG00000131711	MAP1B	0.511422	4.16676e-06
ENSG00000169967	MAP3K2	0.358017	4.17633e-06
ENSG00000149357	LAMTOR1	-0.400262	4.24355e-06
ENSG00000183856	IQGAP3	0.516004	4.27114e-06
ENSG00000198853	RUSC2	0.551439	4.28867e-06
ENSG00000138794	CASP6	-0.544094	4.28867e-06
ENSG00000172071	EIF2AK3	0.540423	4.28867e-06
ENSG00000197747	S100A10	-0.404661	4.28867e-06
ENSG00000087077	TRIP6	0.399072	4.31997e-06
ENSG00000185158	LRRC37B	0.574646	4.37488e-06
ENSG00000139517	LNX2	0.496677	4.47329e-06
ENSG00000149792	MRPL49	-0.339052	4.49033e-06
ENSG00000168495	POLR3D	0.432032	4.5147e-06
ENSG00000155158	TTC39B	0.614465	4.52383e-06
ENSG00000127554	GFER	0.392947	4.61775e-06
ENSG00000266094	RASSF5	-0.53336	4.62172e-06
ENSG00000176170	SPHK1	0.608314	4.62523e-06
ENSG00000241468	ATP5MF	-0.518487	4.65302e-06
ENSG00000230487	PSMG3-AS1	-1.0087	4.69384e-06
ENSG00000259781	HMGB1P6	-0.605514	4.69908e-06
ENSG00000214114	MYCBP	-0.408891	4.69908e-06
ENSG00000122783	CYREN	-0.460699	4.72501e-06
ENSG00000163322	ABRAXAS1	0.617861	4.72545e-06
ENSG00000185532	PRKG1	0.510977	4.81931e-06
ENSG00000198586	TLK1	0.323778	4.82716e-06
ENSG00000162613	FUBP1	-0.47567	4.94105e-06
ENSG00000187742	SECISBP2	0.337328	4.94105e-06
ENSG00000142528	ZNF473	0.462672	4.97521e-06
ENSG00000144161	ZC3H8	0.496939	5.0549e-06
ENSG00000118922	KLF12	0.415498	5.0549e-06
ENSG00000171307	ZDHHC16	-0.296878	5.0549e-06
ENSG00000170464	DNAJC18	0.389139	5.13334e-06
ENSG00000036549	ZZZ3	0.388481	5.13334e-06
ENSG00000111605	CPSF6	-0.311993	5.17313e-06
ENSG00000105429	MEGF8	-0.562065	5.18149e-06
ENSG00000134758	RNF138	0.524895	5.18149e-06
ENSG00000132313	MRPL35	-0.387575	5.21998e-06
ENSG00000089351	GRAMD1A	0.414263	5.22882e-06
ENSG00000182944	EWSR1	-0.328206	5.23901e-06
ENSG00000183283	DAZAP2	-0.283606	5.23901e-06
ENSG00000016391	CHDH	-0.463631	5.33106e-06
ENSG00000290877		1.02681	5.34206e-06
ENSG00000136826	KLF4	0.562209	5.39022e-06
ENSG00000213888	LINC01521	-0.991525	5.40371e-06
ENSG00000119408	NEK6	-0.401209	5.4048e-06
ENSG00000291006		-0.464237	5.4609e-06
ENSG00000119041	GTF3C3	0.392411	5.51886e-06
ENSG00000121390	PSPC1	-0.359978	5.53526e-06
ENSG00000131791	PRKAB2	0.465983	5.54474e-06
ENSG00000096070	BRPF3	0.437595	5.54603e-06
ENSG00000087586	AURKA	-0.333073	5.54603e-06
ENSG00000286388		-0.614812	5.7025e-06
ENSG00000129474	AJUBA	0.442448	5.7878e-06
ENSG00000147383	NSDHL	-0.369377	5.7878e-06
ENSG00000128881	TTBK2	0.608941	5.84344e-06
ENSG00000168374	ARF4	-0.301406	5.87765e-06
ENSG00000104369	JPH1	0.453635	5.904e-06
ENSG00000114978	MOB1A	-0.267796	5.904e-06
ENSG00000235374	SSR4P1	-0.816484	5.92733e-06
ENSG00000137210	TMEM14B	-0.567701	5.94015e-06
ENSG00000167994	RAB3IL1	0.623024	6.06152e-06
ENSG00000255198	SNHG9	-1.03594	6.07582e-06
ENSG00000233101	HOXB-AS3	-0.75682	6.14182e-06
ENSG00000174010	KLHL15	0.321045	6.17065e-06
ENSG00000177889	UBE2N	-0.384253	6.24312e-06
ENSG00000270964	MAP2K5-DT	-0.97112	6.28909e-06
ENSG00000131848	ZSCAN5A	-0.867063	6.28909e-06
ENSG00000116161	CACYBP	-0.32701	6.28909e-06
ENSG00000255121	CENATAC-DT	-1.25932	6.34198e-06
ENSG00000232533	FAM131B-AS2	0.772792	6.41656e-06
ENSG00000179222	MAGED1	-0.514041	6.41656e-06
ENSG00000147421	HMBOX1	0.510989	6.45244e-06
ENSG00000143624	INTS3	-0.43496	6.51884e-06
ENSG00000198799	LRIG2	0.453193	6.5399e-06
ENSG00000258655	ARHGAP5-AS1	-0.896982	6.58844e-06
ENSG00000151353	TMEM18	0.531579	6.61399e-06
ENSG00000141759	TXNL4A	-0.30991	6.70987e-06
ENSG00000198157	HMGN5	-0.587454	6.81409e-06
ENSG00000077157	PPP1R12B	0.463167	6.86261e-06
ENSG00000173889	PHC3	0.432088	6.86261e-06
ENSG00000068354	TBC1D25	0.426142	6.86261e-06
ENSG00000035141	FAM136A	-0.367375	6.93699e-06
ENSG00000109381	ELF2	0.352291	6.94146e-06
ENSG00000180448	ARHGAP45	-0.750517	6.95291e-06
ENSG00000247796	MOCS2-DT	-0.65472	6.95291e-06
ENSG00000170412	GPRC5C	0.530558	6.99244e-06
ENSG00000189308	LIN54	0.371171	7.03675e-06
ENSG00000129562	DAD1	-0.437464	7.21436e-06
ENSG00000117593	DARS2	-0.44529	7.25083e-06
ENSG00000205060	SLC35B4	-0.300754	7.27288e-06
ENSG00000114739	ACVR2B	0.431836	7.29656e-06
ENSG00000130176	CNN1	1.10721	7.345e-06
ENSG00000124562	SNRPC	-0.360554	7.36118e-06
ENSG00000247271	ZBED5-AS1	-1.01413	7.37786e-06
ENSG00000154930	ACSS1	-0.43633	7.3998e-06
ENSG00000189241	TSPYL1	-0.43772	7.4333e-06
ENSG00000138696	BMPR1B	0.533637	7.48074e-06
ENSG00000182389	CACNB4	0.552168	7.4895e-06
ENSG00000124496	TRERF1	-0.570626	7.62195e-06
ENSG00000281398	SNHG4	-0.546119	7.62195e-06
ENSG00000173914	RBM4B	-0.470806	7.71938e-06
ENSG00000111671	SPSB2	0.661225	7.73224e-06
ENSG00000137135	ARHGEF39	-0.52831	7.7706e-06
ENSG00000006042	TMEM98	-0.313339	7.81478e-06
ENSG00000105722	ERF	0.431991	7.81655e-06
ENSG00000288066		-0.602433	7.90833e-06
ENSG00000113441	LNPEP	0.467059	7.94084e-06
ENSG00000126945	HNRNPH2	-0.444358	7.94615e-06
ENSG00000100226	GTPBP1	0.439868	7.94615e-06
ENSG00000175087	PDIK1L	0.472179	8.03594e-06
ENSG00000165609	NUDT5	-0.303007	8.04982e-06
ENSG00000132196	HSD17B7	-0.572057	8.1484e-06
ENSG00000115808	STRN	0.385672	8.17336e-06
ENSG00000156802	ATAD2	0.325668	8.17336e-06
ENSG00000143067	ZNF697	0.483142	8.22508e-06
ENSG00000151640	DPYSL4	-0.405695	8.36478e-06
ENSG00000107897	ACBD5	0.310779	8.49439e-06
ENSG00000175556	LONRF3	0.528482	8.5128e-06
ENSG00000065923	SLC9A7	0.315541	8.5128e-06
ENSG00000113595	TRIM23	0.49148	8.74483e-06
ENSG00000147316	MCPH1	0.428761	8.81903e-06
ENSG00000239672	NME1	-0.483708	8.83389e-06
ENSG00000044459	CNTLN	0.418455	9.04574e-06
ENSG00000163956	LRPAP1	-0.280294	9.08923e-06
ENSG00000178878	APOLD1	0.539322	9.11e-06
ENSG00000111252	SH2B3	0.510668	9.11355e-06
ENSG00000109255	NMU	-0.523397	9.18042e-06
ENSG00000112773	TENT5A	-0.532028	9.27505e-06
ENSG00000188554	NBR1	0.412972	9.33553e-06
ENSG00000136169	SETDB2	0.540929	9.34301e-06
ENSG00000232233	LINC02043	-1.76487	9.41096e-06
ENSG00000174327	SLC16A13	-0.690695	9.66077e-06
ENSG00000182504	CEP97	0.451657	9.66077e-06
ENSG00000084444	FAM234B	0.339018	9.662e-06
ENSG00000121486	TRMT1L	-0.338533	9.66623e-06
ENSG00000005194	CIAPIN1	-0.296875	9.69381e-06
ENSG00000111186	WNT5B	-0.447627	9.74872e-06
ENSG00000181027	FKRP	0.349461	9.74872e-06
ENSG00000272333	KMT2B	0.46667	9.85516e-06
ENSG00000143742	SRP9	-0.409403	9.85516e-06
ENSG00000172936	MYD88	-0.595198	9.90233e-06
ENSG00000139445	FOXN4	-0.543712	1.01364e-05
ENSG00000187796	CARD9	-2.6566	1.01997e-05
ENSG00000271755		1.39904	1.02041e-05
ENSG00000188026	RILPL1	0.525305	1.02312e-05
ENSG00000267321	SNHG30	-0.563205	1.0252e-05
ENSG00000067141	NEO1	0.377348	1.04513e-05
ENSG00000213516	RBMXL1	-0.415887	1.0572e-05
ENSG00000107731	UNC5B	0.489031	1.05919e-05
ENSG00000169105	CHST14	-0.402775	1.05919e-05
ENSG00000077684	JADE1	0.407544	1.06285e-05
ENSG00000196547	MAN2A2	0.392823	1.06285e-05
ENSG00000141696	P3H4	-0.328726	1.06354e-05
ENSG00000196843	ARID5A	0.469756	1.07082e-05
ENSG00000081692	JMJD4	-0.445319	1.08106e-05
ENSG00000162733	DDR2	1.48621	1.08671e-05
ENSG00000182093	GET1	-0.425926	1.09367e-05
ENSG00000146247	PHIP	0.413254	1.10647e-05
ENSG00000182197	EXT1	0.347764	1.10647e-05
ENSG00000145391	SETD7	0.330595	1.10647e-05
ENSG00000163840	DTX3L	0.540198	1.11262e-05
ENSG00000001167	NFYA	-0.401774	1.12144e-05
ENSG00000131467	PSME3	-0.40289	1.12656e-05
ENSG00000204389	HSPA1A	-1.29967	1.13693e-05
ENSG00000198732	SMOC1	-0.310113	1.14364e-05
ENSG00000168496	FEN1	-0.458362	1.15725e-05
ENSG00000151694	ADAM17	0.379959	1.15725e-05
ENSG00000126882	FAM78A	-0.544497	1.16891e-05
ENSG00000228594	FNDC10	-0.68901	1.17199e-05
ENSG00000147854	UHRF2	0.506366	1.17845e-05
ENSG00000120063	GNA13	0.376188	1.18915e-05
ENSG00000177051	FBXO46	0.37416	1.18915e-05
ENSG00000169696	ASPSCR1	0.32497	1.191e-05
ENSG00000167553	TUBA1C	-0.292835	1.19429e-05
ENSG00000132329	RAMP1	-0.52682	1.20687e-05
ENSG00000115239	ASB3	0.41572	1.21743e-05
ENSG00000174469	CNTNAP2	-0.433308	1.2254e-05
ENSG00000218891	ZNF579	0.519925	1.22579e-05
ENSG00000143093	STRIP1	0.34047	1.23796e-05
ENSG00000074964	ARHGEF10L	0.477938	1.2464e-05
ENSG00000100614	PPM1A	0.368018	1.2464e-05
ENSG00000279673		-1.13914	1.26432e-05
ENSG00000170921	TANC2	0.490125	1.27512e-05
ENSG00000139117	CPNE8	0.480656	1.27512e-05
ENSG00000183684	ALYREF	-0.467786	1.27534e-05
ENSG00000037474	NSUN2	-0.401765	1.28234e-05
ENSG00000095587	TLL2	-0.766045	1.28279e-05
ENSG00000070950	RAD18	0.361962	1.3093e-05
ENSG00000172264	MACROD2	0.90619	1.30993e-05
ENSG00000279207		-0.650516	1.31256e-05
ENSG00000189362	NEMP2	0.507637	1.32364e-05
ENSG00000168036	CTNNB1	-0.26492	1.34248e-05
ENSG00000125355	TMEM255A	-0.74883	1.38051e-05
ENSG00000184076	UQCR10	-0.540678	1.38182e-05
ENSG00000187189	TSPYL4	-0.411313	1.38182e-05
ENSG00000108788	MLX	0.407358	1.39603e-05
ENSG00000173221	GLRX	-0.612771	1.40532e-05
ENSG00000186314	PRELID2	-0.479874	1.41681e-05
ENSG00000184939	ZFP90	0.407934	1.41931e-05
ENSG00000168758	SEMA4C	0.416959	1.42872e-05
ENSG00000133935	ERG28	-0.406451	1.45083e-05
ENSG00000149554	CHEK1	0.399201	1.45083e-05
ENSG00000138622	HCN4	0.825205	1.45257e-05
ENSG00000126709	IFI6	-0.542549	1.45875e-05
ENSG00000170846	MRFAP1L2	-0.360502	1.45941e-05
ENSG00000164924	YWHAZ	-0.231584	1.46854e-05
ENSG00000197705	KLHL14	-0.732269	1.46962e-05
ENSG00000165138	ANKS6	-0.360338	1.48006e-05
ENSG00000166902	MRPL16	-0.375889	1.4834e-05
ENSG00000132819	RBM38	-0.37641	1.48859e-05
ENSG00000125445	MRPS7	-0.328372	1.49144e-05
ENSG00000244486	SCARF2	0.502171	1.49554e-05
ENSG00000170043	TRAPPC1	-0.456742	1.50671e-05
ENSG00000274523	RCC1L	-0.455875	1.52062e-05
ENSG00000182973	CNOT10	0.361405	1.54274e-05
ENSG00000110395	CBL	0.483062	1.55479e-05
ENSG00000144642	RBMS3	0.584099	1.55512e-05
ENSG00000205559	CHKB-DT	-0.820513	1.55778e-05
ENSG00000138080	EMILIN1	-0.931728	1.58331e-05
ENSG00000143319	ISG20L2	-0.385435	1.58331e-05
ENSG00000100731	PCNX1	0.346033	1.64195e-05
ENSG00000177181	RIMKLA	-0.408382	1.67342e-05
ENSG00000159720	ATP6V0D1	-0.397202	1.6763e-05
ENSG00000100139	MICALL1	0.395265	1.6823e-05
ENSG00000184678	H2BC21	0.91527	1.68728e-05
ENSG00000105612	DNASE2	0.34329	1.70963e-05
ENSG00000145868	FBXO38	0.364813	1.72019e-05
ENSG00000107249	GLIS3	0.869831	1.73413e-05
ENSG00000197557	IFT70A	-0.53811	1.74076e-05
ENSG00000164654	MIOS	0.499672	1.74505e-05
ENSG00000197296	FITM2	-0.442657	1.74668e-05
ENSG00000164180	TMEM161B	0.476043	1.74757e-05
ENSG00000158604	TMED4	0.281537	1.75584e-05
ENSG00000278259	MYO19	0.291079	1.76608e-05
ENSG00000111011	RSRC2	0.454884	1.78288e-05
ENSG00000150779	TIMM8B	-0.52581	1.78764e-05
ENSG00000071575	TRIB2	-0.361231	1.78876e-05
ENSG00000189079	ARID2	0.367647	1.79231e-05
ENSG00000188130	MAPK12	-0.365917	1.79231e-05
ENSG00000183935	HTR7P1	-0.88321	1.80536e-05
ENSG00000136295	TTYH3	-0.410014	1.81504e-05
ENSG00000242247	ARFGAP3	0.411229	1.86882e-05
ENSG00000274211	SOCS7	0.439401	1.87023e-05
ENSG00000290791		0.669119	1.87806e-05
ENSG00000277972	CISD3	-0.408752	1.88186e-05
ENSG00000088305	DNMT3B	-0.463618	1.89314e-05
ENSG00000112992	NNT	0.292488	1.89942e-05
ENSG00000154305	MIA3	0.375102	1.90933e-05
ENSG00000148498	PARD3	0.459948	1.93343e-05
ENSG00000100234	TIMP3	0.302095	1.93665e-05
ENSG00000152256	PDK1	-0.517822	1.95149e-05
ENSG00000140577	CRTC3	0.375673	1.95347e-05
ENSG00000075223	SEMA3C	0.346208	1.9545e-05
ENSG00000113318	MSH3	0.355593	1.95542e-05
ENSG00000120333	MRPS14	-0.412169	2.00919e-05
ENSG00000134569	LRP4	0.402683	2.07663e-05
ENSG00000089685	BIRC5	-0.338799	2.08938e-05
ENSG00000168393	DTYMK	-0.391609	2.10567e-05
ENSG00000254635	WAC-AS1	-0.456504	2.10942e-05
ENSG00000136436	CALCOCO2	0.354801	2.11055e-05
ENSG00000204580	DDR1	0.352784	2.12405e-05
ENSG00000129472	RAB2B	0.385803	2.12544e-05
ENSG00000140548	ZNF710	0.428765	2.12936e-05
ENSG00000166582	CENPV	-0.321551	2.13328e-05
ENSG00000130159	ECSIT	0.351284	2.13667e-05
ENSG00000165997	ARL5B	0.329603	2.15558e-05
ENSG00000147202	DIAPH2	0.480919	2.15756e-05
ENSG00000164951	PDP1	0.513007	2.16275e-05
ENSG00000115935	WIPF1	0.537476	2.17333e-05
ENSG00000101439	CST3	-0.360406	2.21005e-05
ENSG00000168404	MLKL	-0.646256	2.21443e-05
ENSG00000155254	MARVELD1	-0.348646	2.23629e-05
ENSG00000128590	DNAJB9	0.729578	2.2912e-05
ENSG00000164615	CAMLG	0.549026	2.29524e-05
ENSG00000133250	ZNF414	0.440882	2.29524e-05
ENSG00000164609	SLU7	0.339436	2.29524e-05
ENSG00000204237	OXLD1	-0.384266	2.30203e-05
ENSG00000112541	PDE10A	0.430625	2.30356e-05
ENSG00000167815	PRDX2	-0.374303	2.30356e-05
ENSG00000116679	IVNS1ABP	0.295519	2.30757e-05
ENSG00000116514	RNF19B	0.43913	2.32147e-05
ENSG00000261824	LINC00662	0.390158	2.32147e-05
ENSG00000247095	MIR210HG	-2.08677	2.32528e-05
ENSG00000020129	NCDN	-0.474666	2.34326e-05
ENSG00000104856	RELB	0.994037	2.35103e-05
ENSG00000227051	C14orf132	-0.445664	2.35688e-05
ENSG00000163155	LYSMD1	0.563213	2.36257e-05
ENSG00000067225	PKM	-0.420367	2.36747e-05
ENSG00000165617	DACT1	0.505696	2.36785e-05
ENSG00000121864	ZNF639	0.393286	2.37178e-05
ENSG00000114353	GNAI2	-0.373742	2.37464e-05
ENSG00000196693	ZNF33B	0.41946	2.40152e-05
ENSG00000242474	LINC03015	-0.6553	2.43638e-05
ENSG00000110958	PTGES3	-0.261698	2.4678e-05
ENSG00000221944	TIGD1	-0.727128	2.49094e-05
ENSG00000033800	PIAS1	0.368004	2.51768e-05
ENSG00000262655	SPON1	0.453431	2.54527e-05
ENSG00000110925	CSRNP2	0.412659	2.60127e-05
ENSG00000154380	ENAH	0.330664	2.62575e-05
ENSG00000119326	CTNNAL1	0.460484	2.62703e-05
ENSG00000113845	TIMMDC1	-0.403272	2.66166e-05
ENSG00000106236	NPTX2	-0.356015	2.6625e-05
ENSG00000265458	NARF-AS2	-1.09518	2.68821e-05
ENSG00000066926	FECH	-0.259243	2.70309e-05
ENSG00000204519	ZNF551	-0.621807	2.71186e-05
ENSG00000140995	DEF8	-0.391651	2.71497e-05
ENSG00000172922	RNASEH2C	-0.381695	2.72968e-05
ENSG00000101182	PSMA7	-0.359521	2.73253e-05
ENSG00000196867	ZFP28	0.479379	2.73333e-05
ENSG00000156521	TYSND1	-0.341889	2.73333e-05
ENSG00000154146	NRGN	-0.6002	2.75183e-05
ENSG00000080546	SESN1	-0.324983	2.75912e-05
ENSG00000185651	UBE2L3	-0.318323	2.79719e-05
ENSG00000145907	G3BP1	-0.265918	2.80196e-05
ENSG00000264522	OTUD7B	0.512219	2.85164e-05
ENSG00000085999	RAD54L	0.345583	2.85594e-05
ENSG00000151067	CACNA1C	0.709743	2.86087e-05
ENSG00000169683	LRRC45	-0.361494	2.88598e-05
ENSG00000141867	BRD4	0.426566	2.91407e-05
ENSG00000175182	FAM131A	0.470617	2.92024e-05
ENSG00000214654	B3GALT9	-0.662227	2.92389e-05
ENSG00000140416	TPM1	-0.267025	2.92622e-05
ENSG00000107968	MAP3K8	-0.924332	2.94885e-05
ENSG00000099795	NDUFB7	-0.348171	2.94885e-05
ENSG00000116786	PLEKHM2	0.356992	2.95243e-05
ENSG00000236144	TMEM147-AS1	-1.17638	2.96093e-05
ENSG00000280916	FOXCUT	-0.676236	2.96093e-05
ENSG00000139263	LRIG3	0.413477	2.96093e-05
ENSG00000129559	NEDD8	-0.442505	2.96674e-05
ENSG00000165105	RASEF	0.319465	2.9942e-05
ENSG00000072210	ALDH3A2	-0.276098	2.9942e-05
ENSG00000127527	EPS15L1	0.401122	2.99646e-05
ENSG00000078403	MLLT10	0.324298	3.02883e-05
ENSG00000115325	DOK1	0.562095	3.07188e-05
ENSG00000130772	MED18	-0.435328	3.08399e-05
ENSG00000280071		-0.513415	3.09378e-05
ENSG00000165819	METTL3	-0.310143	3.10704e-05
ENSG00000136237	RAPGEF5	0.390672	3.14172e-05
ENSG00000113734	BNIP1	0.518748	3.14788e-05
ENSG00000222041	CYTOR	0.618602	3.15384e-05
ENSG00000104897	SF3A2	0.360695	3.2118e-05
ENSG00000116237	ICMT	-0.33195	3.21799e-05
ENSG00000185278	ZBTB37	0.530675	3.23003e-05
ENSG00000176422	SPRYD4	-0.578435	3.23235e-05
ENSG00000128585	MKLN1	0.304279	3.24805e-05
ENSG00000169718	DUS1L	-0.343803	3.26552e-05
ENSG00000110911	SLC11A2	-0.287502	3.26552e-05
ENSG00000166106	ADAMTS15	-0.576765	3.30462e-05
ENSG00000163655	GMPS	0.317047	3.30462e-05
ENSG00000170989	S1PR1	-0.73901	3.31256e-05
ENSG00000133874	RNF122	0.518352	3.31256e-05
ENSG00000198585	NUDT16	-0.335987	3.31279e-05
ENSG00000143569	UBAP2L	-0.409198	3.31765e-05
ENSG00000135766	EGLN1	-0.403444	3.34166e-05
ENSG00000127561	SYNGR3	0.692529	3.35731e-05
ENSG00000140350	ANP32A	-0.457316	3.35965e-05
ENSG00000128918	ALDH1A2	-0.429401	3.37128e-05
ENSG00000124532	MRS2	-0.408322	3.38677e-05
ENSG00000103995	CEP152	0.535454	3.4245e-05
ENSG00000005469	CROT	-0.518321	3.43352e-05
ENSG00000103005	USB1	-0.484822	3.43352e-05
ENSG00000108091	CCDC6	0.34573	3.43352e-05
ENSG00000165661	QSOX2	0.301273	3.43352e-05
ENSG00000187486	KCNJ11	0.462063	3.44148e-05
ENSG00000087088	BAX	-0.522976	3.45555e-05
ENSG00000168813	ZNF507	0.292143	3.45555e-05
ENSG00000138757	G3BP2	-0.264501	3.45555e-05
ENSG00000257218	GATC	-0.304932	3.46465e-05
ENSG00000219607	PPP1R3G	-1.20564	3.46574e-05
ENSG00000278291		-0.715276	3.46574e-05
ENSG00000117479	SLC19A2	0.378697	3.48188e-05
ENSG00000162222	TTC9C	0.515596	3.54764e-05
ENSG00000164548	TRA2A	-0.333846	3.5845e-05
ENSG00000085224	ATRX	0.464948	3.59898e-05
ENSG00000145495	MARCHF6	0.285963	3.61347e-05
ENSG00000082146	STRADB	-0.348058	3.63932e-05
ENSG00000157540	DYRK1A	0.335942	3.64951e-05
ENSG00000185298	CCDC137	-0.398726	3.65639e-05
ENSG00000173457	PPP1R14B	-0.366016	3.67381e-05
ENSG00000184634	MED12	0.455865	3.67502e-05
ENSG00000173113	TRMT112	-0.319218	3.68133e-05
ENSG00000260027	HOXB7	-0.380869	3.73173e-05
ENSG00000080845	DLGAP4	0.380442	3.76611e-05
ENSG00000121749	TBC1D15	0.391082	3.7729e-05
ENSG00000130779	CLIP1	0.402426	3.79478e-05
ENSG00000243766	HOTTIP	-1.29216	3.83423e-05
ENSG00000198113	TOR4A	-0.782505	3.84059e-05
ENSG00000197321	SVIL	0.448694	3.84059e-05
ENSG00000179240	GVQW3	-0.726277	3.84932e-05
ENSG00000244219	TMEM225B	1.6416	3.88228e-05
ENSG00000140450	ARRDC4	-0.44938	3.90856e-05
ENSG00000139266	MARCHF9	-0.332449	3.9099e-05
ENSG00000068028	RASSF1	0.36913	3.94378e-05
ENSG00000134297	PLEKHA8P1	-0.917178	3.99274e-05
ENSG00000131019	ULBP3	-0.444247	3.99274e-05
ENSG00000186448	ZNF197	0.401436	4.00873e-05
ENSG00000182257	PRR34	-1.6141	4.14021e-05
ENSG00000267493	CIRBP-AS1	-0.860658	4.18036e-05
ENSG00000141627	DYM	0.378806	4.18555e-05
ENSG00000130821	SLC6A8	-0.372066	4.20825e-05
ENSG00000129473	BCL2L2	0.409796	4.21613e-05
ENSG00000033011	ALG1	-0.424993	4.24086e-05
ENSG00000088930	XRN2	0.314816	4.25252e-05
ENSG00000099203	TMED1	0.442299	4.28648e-05
ENSG00000135655	USP15	0.39052	4.30027e-05
ENSG00000128422	KRT17	0.770574	4.30854e-05
ENSG00000166913	YWHAB	-0.258677	4.33162e-05
ENSG00000103404	USP31	0.416312	4.376e-05
ENSG00000143324	XPR1	0.262427	4.376e-05
ENSG00000077044	DGKD	0.406502	4.37803e-05
ENSG00000134317	GRHL1	-0.79571	4.40148e-05
ENSG00000073670	ADAM11	-0.44961	4.40148e-05
ENSG00000186871	ERCC6L	-0.488538	4.4241e-05
ENSG00000156804	FBXO32	-0.483472	4.43352e-05
ENSG00000114127	XRN1	0.362533	4.43352e-05
ENSG00000023287	RB1CC1	0.356664	4.45456e-05
ENSG00000243449	NICOL1	-0.443671	4.45819e-05
ENSG00000143614	GATAD2B	0.398757	4.46819e-05
ENSG00000158435	CNOT11	-0.278927	4.50479e-05
ENSG00000104964	TLE5	-0.281729	4.52579e-05
ENSG00000011243	AKAP8L	0.396515	4.60863e-05
ENSG00000101544	ADNP2	0.272362	4.66935e-05
ENSG00000163872	YEATS2	0.385802	4.70623e-05
ENSG00000122778	KIAA1549	0.374919	4.72068e-05
ENSG00000273382	TMEM167B-DT	-0.846707	4.7839e-05
ENSG00000132964	CDK8	0.388153	4.82396e-05
ENSG00000157593	SLC35B2	-0.344684	4.8483e-05
ENSG00000025796	SEC63	0.258539	4.8738e-05
ENSG00000165895	ARHGAP42	0.506621	4.90967e-05
ENSG00000188732	FAM221A	0.591983	4.91105e-05
ENSG00000173757	STAT5B	0.4045	4.91105e-05
ENSG00000105364	MRPL4	-0.362369	4.92972e-05
ENSG00000099385	BCL7C	-0.346262	4.93291e-05
ENSG00000136161	RCBTB2	0.547177	4.94321e-05
ENSG00000185686	PRAME	-0.490005	4.96793e-05
ENSG00000186469	GNG2	-1.0269	4.98173e-05
ENSG00000112851	ERBIN	0.330084	5.08697e-05
ENSG00000113384	GOLPH3	0.309313	5.08697e-05
ENSG00000182551	ADI1	-0.308143	5.10336e-05
ENSG00000065526	SPEN	0.470795	5.11334e-05
ENSG00000169884	WNT10B	-0.557645	5.12317e-05
ENSG00000214562	NUTM2D	-0.79619	5.15926e-05
ENSG00000104332	SFRP1	-0.391899	5.30395e-05
ENSG00000126787	DLGAP5	-0.333996	5.317e-05
ENSG00000213625	LEPROT	-0.334302	5.32909e-05
ENSG00000188818	ZDHHC11	-0.675436	5.35207e-05
ENSG00000236404	VLDLR-AS1	2.65194	5.35906e-05
ENSG00000104976	SNAPC2	0.435875	5.40447e-05
ENSG00000010818	HIVEP2	0.44526	5.42248e-05
ENSG00000119801	YPEL5	0.649296	5.46973e-05
ENSG00000157191	NECAP2	-0.288403	5.47119e-05
ENSG00000186377	CYP4X1	-0.578261	5.50228e-05
ENSG00000104375	STK3	0.37046	5.51239e-05
ENSG00000100814	CCNB1IP1	0.894801	5.51351e-05
ENSG00000175792	RUVBL1	-0.337989	5.51351e-05
ENSG00000149925	ALDOA	-0.387641	5.52778e-05
ENSG00000041988	THAP3	0.393449	5.58685e-05
ENSG00000102221	JADE3	0.358271	5.60372e-05
ENSG00000165689	ENTR1	-0.304887	5.61035e-05
ENSG00000267296	CEBPA-DT	-0.573033	5.63598e-05
ENSG00000197746	PSAP	0.208452	5.68735e-05
ENSG00000064601	CTSA	-0.50819	5.72495e-05
ENSG00000189369	GSPT2	-0.5059	5.78848e-05
ENSG00000236104	ZBTB22	0.355577	5.82219e-05
ENSG00000157445	CACNA2D3	0.524076	5.84621e-05
ENSG00000115421	PAPOLG	0.399558	5.84621e-05
ENSG00000166136	NDUFB8	-0.416038	5.87901e-05
ENSG00000060237	WNK1	0.415562	5.87901e-05
ENSG00000116030	SUMO1	-0.316191	5.87901e-05
ENSG00000132589	FLOT2	-0.398667	5.93541e-05
ENSG00000166446	CDYL2	0.433408	5.99473e-05
ENSG00000130635	COL5A1	-0.484614	5.99593e-05
ENSG00000144681	STAC	0.478427	5.99593e-05
ENSG00000167740	CYB5D2	-0.392443	5.99593e-05
ENSG00000106052	TAX1BP1	0.322186	6.04518e-05
ENSG00000070476	ZXDC	0.366439	6.06145e-05
ENSG00000173848	NET1	0.350567	6.07586e-05
ENSG00000028116	VRK2	0.501415	6.08406e-05
ENSG00000253719	ATXN7L3B	-0.297851	6.1031e-05
ENSG00000075420	FNDC3B	0.409839	6.1056e-05
ENSG00000170631	ZNF16	0.556724	6.18111e-05
ENSG00000124762	CDKN1A	0.378822	6.18111e-05
ENSG00000166987	MBD6	0.364591	6.18111e-05
ENSG00000169946	ZFPM2	0.411898	6.23626e-05
ENSG00000186908	ZDHHC17	0.391676	6.23736e-05
ENSG00000171681	ATF7IP	0.354901	6.23736e-05
ENSG00000139793	MBNL2	0.359685	6.3337e-05
ENSG00000120910	PPP3CC	0.429372	6.39012e-05
ENSG00000107581	EIF3A	0.443905	6.4069e-05
ENSG00000198597	ZNF536	0.399682	6.4069e-05
ENSG00000185950	IRS2	0.490694	6.48397e-05
ENSG00000176438	SYNE3	0.554659	6.51458e-05
ENSG00000073050	XRCC1	0.385712	6.52452e-05
ENSG00000082258	CCNT2	0.453713	6.61573e-05
ENSG00000134779	TPGS2	-0.290076	6.62967e-05
ENSG00000165304	MELK	0.278489	6.696e-05
ENSG00000291091		-0.619223	6.87276e-05
ENSG00000174775	HRAS	-0.371188	6.92251e-05
ENSG00000160785	SLC25A44	-0.417677	6.95076e-05
ENSG00000226137	BAIAP2-DT	-0.467175	6.98319e-05
ENSG00000088992	TESC	-0.60668	7.02561e-05
ENSG00000159256	MORC3	0.358127	7.07497e-05
ENSG00000180185	FAHD1	-0.437683	7.12017e-05
ENSG00000162437	RAVER2	0.311485	7.21635e-05
ENSG00000162735	PEX19	-0.279942	7.21635e-05
ENSG00000198521	ZNF43	0.418051	7.22969e-05
ENSG00000073536	NLE1	0.377951	7.23053e-05
ENSG00000188186	LAMTOR4	-0.366983	7.23906e-05
ENSG00000206195	DUXAP8	-0.496701	7.24092e-05
ENSG00000106665	CLIP2	0.508003	7.24988e-05
ENSG00000099622	CIRBP	0.336277	7.34201e-05
ENSG00000184900	SUMO3	-0.297211	7.404e-05
ENSG00000117461	PIK3R3	-0.456189	7.40504e-05
ENSG00000104833	TUBB4A	-0.680576	7.43112e-05
ENSG00000171365	CLCN5	0.43026	7.43382e-05
ENSG00000154655	L3MBTL4	0.47697	7.43777e-05
ENSG00000067057	PFKP	-0.338138	7.50565e-05
ENSG00000126067	PSMB2	-0.316804	7.50934e-05
ENSG00000272764		-2.00081	7.56892e-05
ENSG00000005700	IBTK	0.342462	7.61745e-05
ENSG00000065600	PACC1	0.389375	7.62038e-05
ENSG00000168936	TMEM129	-0.300522	7.62038e-05
ENSG00000103356	EARS2	-0.426312	7.70523e-05
ENSG00000088854	DNAAF9	0.431893	7.71938e-05
ENSG00000173588	CEP83	0.398563	7.74078e-05
ENSG00000180660	MAB21L1	-0.984802	7.74943e-05
ENSG00000039123	MTREX	0.286265	7.78062e-05
ENSG00000142409	ZNF787	0.444973	7.78185e-05
ENSG00000102384	CENPI	-0.360027	7.86722e-05
ENSG00000175745	NR2F1	-0.381752	7.89433e-05
ENSG00000138767	CNOT6L	0.340183	7.89433e-05
ENSG00000154945	ANKRD40	0.239486	7.89433e-05
ENSG00000117614	SYF2	0.443214	7.90782e-05
ENSG00000170802	FOXN2	0.372284	7.90782e-05
ENSG00000169689	CENPX	-0.368689	7.90825e-05
ENSG00000143819	EPHX1	-0.395408	7.92099e-05
ENSG00000181449	SOX2	-0.393443	7.93653e-05
ENSG00000115163	CENPA	-0.382489	7.95253e-05
ENSG00000091317	CMTM6	-0.250318	7.96461e-05
ENSG00000213707	HMGB1P10	-0.995839	8.05715e-05
ENSG00000101782	RIOK3	0.40961	8.08289e-05
ENSG00000167112	TRUB2	-0.334013	8.12439e-05
ENSG00000173141	MRPL57	-0.292872	8.12439e-05
ENSG00000026559	KCNG1	0.468618	8.12724e-05
ENSG00000145012	LPP	0.549497	8.14265e-05
ENSG00000108582	CPD	0.290528	8.15368e-05
ENSG00000088179	PTPN4	0.446152	8.28467e-05
ENSG00000232956	SNHG15	0.494407	8.31968e-05
ENSG00000119514	GALNT12	-0.575443	8.33329e-05
ENSG00000152192	POU4F1	-0.436386	8.35945e-05
ENSG00000179455	MKRN3	-0.878279	8.3718e-05
ENSG00000184271	POU6F1	0.482729	8.40883e-05
ENSG00000102595	UGGT2	0.443661	8.41113e-05
ENSG00000185825	BCAP31	-0.314144	8.43109e-05
ENSG00000173409	ARV1	-0.362466	8.44448e-05
ENSG00000272047	GTF2H5	-0.460069	8.45727e-05
ENSG00000197905	TEAD4	0.403599	8.58832e-05
ENSG00000240498	CDKN2B-AS1	0.702804	8.65188e-05
ENSG00000137770	CTDSPL2	0.320497	8.67753e-05
ENSG00000196233	LCOR	0.362925	8.67919e-05
ENSG00000265808	SEC22B	-0.276592	8.67919e-05
ENSG00000181104	F2R	-0.285538	8.77442e-05
ENSG00000164695	CHMP4C	0.500065	8.77563e-05
ENSG00000291153		0.521346	8.79222e-05
ENSG00000181638	ZFP41	-0.504847	8.79309e-05
ENSG00000149823	VPS51	0.34065	9.07389e-05
ENSG00000161888	SPC24	-0.293563	9.07389e-05
ENSG00000110583	NAA40	-0.396175	9.07834e-05
ENSG00000181555	SETD2	0.379093	9.16774e-05
ENSG00000127564	PKMYT1	0.294588	9.24515e-05
ENSG00000181458	TMEM45A	-0.62967	9.35576e-05
ENSG00000127989	MTERF1	-0.516871	9.35948e-05
ENSG00000174684	B4GAT1	-0.2825	9.36059e-05
ENSG00000262198		-0.649871	9.49471e-05
ENSG00000243667	DNAAF10	-0.542927	9.5231e-05
ENSG00000088367	EPB41L1	-0.452833	9.52852e-05
ENSG00000229043	ZFAND2A-DT	-0.688444	9.56478e-05
ENSG00000108924	HLF	0.612023	9.59214e-05
ENSG00000205978	NYNRIN	-0.620185	9.7442e-05
ENSG00000068323	TFE3	0.395812	9.77056e-05
ENSG00000057704	TMCC3	0.410401	9.78098e-05
ENSG00000183354	BRD10	0.499368	9.84874e-05
ENSG00000235560	ZNF747-DT	-0.83699	9.86463e-05
ENSG00000177272	KCNA3	0.514327	0.000101268
ENSG00000097033	SH3GLB1	0.29459	0.000101876
ENSG00000172262	ZNF131	0.333449	0.000101993
ENSG00000174695	TMEM167A	-0.325691	0.000102014
ENSG00000172375	C2CD2L	0.392725	0.000103289
ENSG00000110422	HIPK3	0.327226	0.00010469
ENSG00000111412	SPRING1	-0.26622	0.00010469
ENSG00000205581	HMGN1	-0.235842	0.000104831
ENSG00000203727	SAMD5	-0.560554	0.000105384
ENSG00000244306	DUXAP10	-0.621341	0.000105391
ENSG00000104341	LAPTM4B	-0.227909	0.000106275
ENSG00000151445	VIPAS39	0.36386	0.000106287
ENSG00000170242	USP47	0.401296	0.000107471
ENSG00000253368	TRNP1	-0.370378	0.00010771
ENSG00000260804	LINC01963	-1.06603	0.00010825
ENSG00000288752		-1.36888	0.000108258
ENSG00000080839	RBL1	0.320187	0.00010848
ENSG00000143379	SETDB1	0.331884	0.000108919
ENSG00000203950	RTL8A	-0.377893	0.000109077
ENSG00000132467	UTP3	-0.462208	0.000110731
ENSG00000165795	NDRG2	-0.381229	0.000110731
ENSG00000046604	DSG2	0.310858	0.000110831
ENSG00000109519	GRPEL1	-0.313496	0.00011095
ENSG00000114529	C3orf52	0.501921	0.0001134
ENSG00000151498	ACAD8	-0.397355	0.0001134
ENSG00000198464	ZNF480	-0.336924	0.000114267
ENSG00000127022	CANX	0.210166	0.00011517
ENSG00000183386	FHL3	0.383397	0.000115594
ENSG00000141646	SMAD4	0.33667	0.000115594
ENSG00000272870	SAP30-DT	-1.00458	0.00011626
ENSG00000108854	SMURF2	0.260008	0.000116389
ENSG00000163485	ADORA1	-0.743055	0.000116739
ENSG00000145996	CDKAL1	0.330674	0.000117094
ENSG00000213963		0.706228	0.00011757
ENSG00000261514	LINC01976	-0.675526	0.00011786
ENSG00000196428	TSC22D2	0.368537	0.000117874
ENSG00000160991	ORAI2	-0.362049	0.00011809
ENSG00000137941	TTLL7	0.44613	0.000119758
ENSG00000120616	EPC1	0.390837	0.000119758
ENSG00000173930	SLCO4C1	-0.764816	0.000121628
ENSG00000107140	TESK1	0.415355	0.000121806
ENSG00000164647	STEAP1	-0.517284	0.000122421
ENSG00000104998	IL27RA	-0.44499	0.000123394
ENSG00000023330	ALAS1	0.352107	0.000124971
ENSG00000249306	LINC01411	0.883384	0.00012634
ENSG00000162736	NCSTN	0.248533	0.000126451
ENSG00000176225	RTTN	0.397277	0.000127082
ENSG00000185650	ZFP36L1	0.468121	0.000128852
ENSG00000180806	HOXC9	-0.402509	0.000130089
ENSG00000135250	SRPK2	0.258739	0.000130089
ENSG00000108064	TFAM	-0.241858	0.000130089
ENSG00000130749	ZC3H4	-0.486546	0.000130226
ENSG00000198353	HOXC4	-0.28847	0.000130226
ENSG00000145439	CBR4	-0.359413	0.000130327
ENSG00000135336	ORC3	0.334043	0.000130625
ENSG00000156140	ADAMTS3	0.413143	0.000131423
ENSG00000105699	LSR	0.223414	0.000131954
ENSG00000160113	NR2F6	-0.355855	0.000132091
ENSG00000196968	FUT11	-0.354484	0.000133368
ENSG00000151729	SLC25A4	-0.325403	0.000134229
ENSG00000178381	ZFAND2A	0.658474	0.000134546
ENSG00000108774	RAB5C	-0.306205	0.000135013
ENSG00000185163	DDX51	-0.363244	0.000135292
ENSG00000049618	ARID1B	0.351917	0.000136346
ENSG00000196876	SCN8A	0.567009	0.000136412
ENSG00000130714	POMT1	-0.262806	0.000136524
ENSG00000168811	IL12A	1.01426	0.000137961
ENSG00000112701	SENP6	0.320085	0.000138431
ENSG00000125846	ZNF133	0.41159	0.000138775
ENSG00000174173	TRMT10C	-0.367435	0.000138991
ENSG00000145494	NDUFS6	-0.377678	0.000139412
ENSG00000183250	LINC01547	-0.575862	0.00014142
ENSG00000181444	ZNF467	0.701234	0.00014232
ENSG00000198131	ZNF544	-0.426772	0.000142641
ENSG00000263072	ZNF213-AS1	-0.599928	0.000142842
ENSG00000198646	NCOA6	0.383074	0.000143249
ENSG00000159753	CARMIL2	0.485204	0.000143628
ENSG00000124641	MED20	-0.389974	0.000143668
ENSG00000109846	CRYAB	1.73802	0.000143904
ENSG00000173114	LRRN3	-1.74696	0.000144465
ENSG00000046647	GEMIN8	0.385631	0.000144643
ENSG00000096717	SIRT1	0.372432	0.000146534
ENSG00000130349	MTRES1	-0.407705	0.000147187
ENSG00000050426	LETMD1	0.367382	0.000147472
ENSG00000103507	BCKDK	-0.414383	0.000148011
ENSG00000103260	METRN	-0.311743	0.000148888
ENSG00000109787	KLF3	0.387967	0.000150091
ENSG00000035928	RFC1	0.32464	0.000151504
ENSG00000164754	RAD21	0.278739	0.000151818
ENSG00000288852		-1.0258	0.000151961
ENSG00000139946	PELI2	0.3747	0.000151961
ENSG00000186625	KATNA1	0.31622	0.000152069
ENSG00000143190	POU2F1	0.402426	0.000152165
ENSG00000213949	ITGA1	0.39384	0.00015251
ENSG00000272994	C2orf49-DT	-0.771494	0.000153489
ENSG00000198780	FAM169A	0.381485	0.000156037
ENSG00000084676	NCOA1	0.330184	0.000156037
ENSG00000165934	CPSF2	0.227284	0.000156037
ENSG00000138018	SELENOI	0.267858	0.000156211
ENSG00000162236	STX5	0.391841	0.000157491
ENSG00000224914	LINC00863	-0.455676	0.000157499
ENSG00000263235		-1.42223	0.000157815
ENSG00000168439	STIP1	-0.355837	0.000157841
ENSG00000291078		0.634128	0.000157959
ENSG00000263465	SRSF8	-0.307792	0.000159462
ENSG00000130487	KLHDC7B	1.8025	0.000161515
ENSG00000155096	AZIN1	0.259449	0.000161515
ENSG00000203993	ARRDC1-AS1	-0.434803	0.000162603
ENSG00000065970	FOXJ2	0.394842	0.000163056
ENSG00000110092	CCND1	-0.405245	0.000165564
ENSG00000127463	EMC1	0.31218	0.000166357
ENSG00000120889	TNFRSF10B	0.24595	0.000166998
ENSG00000165175	MID1IP1	0.442894	0.000168482
ENSG00000135241	PNPLA8	0.471747	0.000168715
ENSG00000176087	SLC35A4	-0.368442	0.000168715
ENSG00000005339	CREBBP	0.416096	0.000169898
ENSG00000146083	RNF44	0.301382	0.000170283
ENSG00000107957	SH3PXD2A	0.469961	0.000171031
ENSG00000179935	LINC00652	-0.717416	0.000171215
ENSG00000109756	RAPGEF2	0.450153	0.000172756
ENSG00000106992	AK1	-0.639046	0.000172812
ENSG00000138772	ANXA3	0.595052	0.000173126
ENSG00000025770	NCAPH2	0.31792	0.000173412
ENSG00000139433	GLTP	-0.34401	0.000173661
ENSG00000176454	LPCAT4	-0.444019	0.000175152
ENSG00000105185	PDCD5	-0.315035	0.000176066
ENSG00000177042	TMEM80	-0.398337	0.000178027
ENSG00000144381	HSPD1	-0.20923	0.000178927
ENSG00000182057	OGFRP1	-0.586144	0.000178941
ENSG00000128050	PAICS	-0.244916	0.000179366
ENSG00000163848	ZNF148	0.317998	0.000179381
ENSG00000117758	STX12	0.33886	0.000179508
ENSG00000143498	TAF1A	0.426136	0.000179546
ENSG00000176658	MYO1D	0.348418	0.000179615
ENSG00000169375	SIN3A	0.299862	0.00018424
ENSG00000187210	GCNT1	-0.478334	0.000185071
ENSG00000167118	URM1	-0.327565	0.000185334
ENSG00000120694	HSPH1	-0.376911	0.000185764
ENSG00000089289	IGBP1	0.375059	0.000185878
ENSG00000075336	TIMM21	-0.347553	0.000185944
ENSG00000129691	ASH2L	0.311114	0.000186162
ENSG00000148229	POLE3	-0.246268	0.000186355
ENSG00000131773	KHDRBS3	0.440182	0.000186674
ENSG00000143889	HNRNPLL	0.295973	0.000189008
ENSG00000183718	TRIM52	-0.60164	0.000190412
ENSG00000100632	ERH	-0.389943	0.000190647
ENSG00000154723	ATP5PF	-0.382782	0.000190647
ENSG00000072609	CHFR	0.278454	0.000191106
ENSG00000108528	SLC25A11	-0.287709	0.000193215
ENSG00000172757	CFL1	-0.355645	0.000193535
ENSG00000185658	BRWD1	0.257584	0.000193535
ENSG00000101333	PLCB4	0.427426	0.000195182
ENSG00000142875	PRKACB	0.402462	0.000195182
ENSG00000213096	ZNF254	0.475918	0.000195302
ENSG00000119285	HEATR1	0.282804	0.000195804
ENSG00000245105	A2M-AS1	-1.53726	0.000196649
ENSG00000183808	RBM12B	-0.502435	0.00019794
ENSG00000103550	KNOP1	-0.287519	0.000198343
ENSG00000136504	KAT7	0.45944	0.000200375
ENSG00000107771	CCSER2	0.355557	0.000201145
ENSG00000146540	C7orf50	-0.296795	0.000201217
ENSG00000135597	REPS1	0.319764	0.000201509
ENSG00000131263	RLIM	0.242911	0.000202643
ENSG00000167173	C15orf39	-0.381932	0.000203887
ENSG00000187994	RINL	0.525978	0.000204631
ENSG00000092148	HECTD1	0.386164	0.000206836
ENSG00000168653	NDUFS5	-0.398772	0.000207318
ENSG00000164970	FAM219A	0.32769	0.000207318
ENSG00000165891	E2F7	0.342452	0.000207547
ENSG00000198805	PNP	-0.297517	0.000207667
ENSG00000130363	RSPH3	0.420936	0.000208991
ENSG00000131094	C1QL1	-0.355557	0.000209994
ENSG00000139187	KLRG1	-0.537394	0.000210206
ENSG00000064652	SNX24	0.345661	0.000210273
ENSG00000213923	CSNK1E	0.25409	0.000210796
ENSG00000144231	POLR2D	-0.209897	0.000211037
ENSG00000197461	PDGFA	0.450445	0.000211458
ENSG00000132005	RFX1	0.401738	0.000211458
ENSG00000198382	UVRAG	0.352098	0.00021412
ENSG00000179833	SERTAD2	0.359302	0.000214834
ENSG00000174780	SRP72	0.286314	0.000215919
ENSG00000274180	NATD1	0.370115	0.000217517
ENSG00000112697	TMEM30A	0.240579	0.000219945
ENSG00000018189	RUFY3	0.313364	0.00022017
ENSG00000115825	PRKD3	0.303737	0.00022017
ENSG00000137710	RDX	0.234361	0.000220699
ENSG00000291225		0.915851	0.0002207
ENSG00000128564	VGF	0.567083	0.000220724
ENSG00000132823	OSER1	0.536869	0.00022282
ENSG00000006453	BAIAP2L1	0.343443	0.00022282
ENSG00000090060	PAPOLA	-0.273793	0.000225293
ENSG00000005249	PRKAR2B	-0.320593	0.000227392
ENSG00000109046	WSB1	-0.301839	0.000228628
ENSG00000139719	VPS33A	-0.329447	0.000228852
ENSG00000143183	TMCO1	-0.301071	0.000228852
ENSG00000152147	GEMIN6	-0.376625	0.000229127
ENSG00000151240	DIP2C	0.384194	0.000230414
ENSG00000216866	RPS2P55	0.501272	0.000231241
ENSG00000141452	RMC1	0.324536	0.000231515
ENSG00000143816	WNT9A	0.653181	0.00023206
ENSG00000057935	MTA3	0.276907	0.00023206
ENSG00000070770	CSNK2A2	0.336929	0.000232217
ENSG00000099992	TBC1D10A	0.481221	0.000233003
ENSG00000149483	TMEM138	-0.431126	0.000233034
ENSG00000138030	KHK	-0.379788	0.000234062
ENSG00000136014	USP44	0.485741	0.000234871
ENSG00000129103	SUMF2	0.332292	0.000235762
ENSG00000173436	MICOS10	-0.45174	0.000236876
ENSG00000099797	TECR	-0.358127	0.000237366
ENSG00000278952		-1.79554	0.000238335
ENSG00000131115	ZNF227	0.275889	0.000239736
ENSG00000006831	ADIPOR2	-0.222991	0.000239736
ENSG00000276293	PIP4K2B	-0.30287	0.000239898
ENSG00000185269	NOTUM	1.40033	0.000240841
ENSG00000144566	RAB5A	0.320824	0.000241013
ENSG00000142082	SIRT3	-0.333165	0.000241562
ENSG00000047365	ARAP2	0.45645	0.000244256
ENSG00000076356	PLXNA2	0.361542	0.000244623
ENSG00000085760	MTIF2	0.258634	0.000244671
ENSG00000089050	RBBP9	-0.342414	0.000245564
ENSG00000152495	CAMK4	0.320649	0.00024577
ENSG00000246089	MCPH1-DT	-0.42443	0.000246125
ENSG00000144136	SLC20A1	0.236718	0.000246591
ENSG00000179627	ZBTB42	0.414516	0.000246777
ENSG00000182512	GLRX5	-0.254153	0.000247446
ENSG00000182993	C12orf60	-0.863044	0.000248266
ENSG00000114062	UBE3A	0.247552	0.000248266
ENSG00000171865	RNASEH1	-0.322017	0.000248432
ENSG00000162676	GFI1	0.392419	0.000248661
ENSG00000170085	SIMC1	0.344634	0.000249165
ENSG00000273783	GTF2A1-AS1	-1.25795	0.000249972
ENSG00000143178	TBX19	1.14996	0.000251488
ENSG00000070886	EPHA8	-0.333203	0.000251666
ENSG00000169410	PTPN9	0.323732	0.000252588
ENSG00000141002	TCF25	0.281627	0.000255551
ENSG00000112293	GPLD1	-0.566202	0.000256666
ENSG00000196284	SUPT3H	0.455797	0.000256934
ENSG00000130733	YIPF2	0.341907	0.000257303
ENSG00000128513	POT1	0.415	0.00025857
ENSG00000089248	ERP29	0.308215	0.00025905
ENSG00000232434	AJM1	-0.538575	0.000259249
ENSG00000168724	DNAJC21	0.26334	0.000259563
ENSG00000174373	RALGAPA1	0.387522	0.000259731
ENSG00000173153	ESRRA	0.307643	0.000264026
ENSG00000083544	TDRD3	0.356893	0.000264721
ENSG00000155974	GRIP1	0.381419	0.00026513
ENSG00000074370	ATP2A3	-0.712543	0.000267453
ENSG00000116852	KIF21B	0.599614	0.000269326
ENSG00000124541	RRP36	-0.293848	0.000269326
ENSG00000245910	SNHG6	0.552324	0.000269798
ENSG00000178035	IMPDH2	-0.967268	0.000269934
ENSG00000135547	HEY2	0.577502	0.000270287
ENSG00000152402	GUCY1A2	0.473318	0.000270287
ENSG00000074410	CA12	-0.391676	0.000271313
ENSG00000170222	ADPRM	0.63368	0.000272359
ENSG00000170759	KIF5B	0.229537	0.000273553
ENSG00000111249	CUX2	0.366714	0.00027445
ENSG00000214226	C17orf67	-0.647108	0.000278034
ENSG00000007047	MARK4	0.405291	0.000278594
ENSG00000229388	TAF12-DT	-2.18545	0.000278657
ENSG00000105552	BCAT2	-0.303404	0.000278943
ENSG00000107863	ARHGAP21	0.315896	0.000279222
ENSG00000171862	PTEN	0.320985	0.000281403
ENSG00000178935	ZNF552	-0.61791	0.000282398
ENSG00000117399	CDC20	-0.265884	0.000283055
ENSG00000152520	PAN3	0.305161	0.00028321
ENSG00000072364	AFF4	0.35984	0.000285862
ENSG00000086544	ITPKC	0.392575	0.000288238
ENSG00000094975	SUCO	0.301492	0.000290974
ENSG00000085733	CTTN	-0.344403	0.000291557
ENSG00000132481	TRIM47	0.768015	0.000292755
ENSG00000120669	SOHLH2	1.41524	0.000293251
ENSG00000100802	C14orf93	0.469871	0.000293385
ENSG00000125648	SLC25A23	-0.430534	0.000293385
ENSG00000139146	SINHCAF	0.347757	0.000293385
ENSG00000130741	EIF2S3	0.259134	0.000293541
ENSG00000134815	DHX34	-0.390603	0.000298502
ENSG00000176014	TUBB6	-0.289259	0.00029951
ENSG00000165113	GKAP1	0.515467	0.000300751
ENSG00000254858	MPV17L2	-0.391116	0.000300751
ENSG00000117280	RAB29	-0.37688	0.000301064
ENSG00000128607	KLHDC10	0.378169	0.000303047
ENSG00000180914	OXTR	0.566313	0.000305792
ENSG00000198355	PIM3	0.336685	0.000306408
ENSG00000241685	ARPC1A	-0.338341	0.000306478
ENSG00000196378	ZNF34	0.739925	0.000307518
ENSG00000100591	AHSA1	-0.349446	0.000311355
ENSG00000198535	C2CD4A	-0.801872	0.000316457
ENSG00000070540	WIPI1	0.563881	0.000316786
ENSG00000231889	TRAF3IP2-AS1	0.440586	0.00031701
ENSG00000037965	HOXC8	-0.472714	0.000317461
ENSG00000197081	IGF2R	0.420987	0.000318262
ENSG00000104835	SARS2	0.370564	0.000318452
ENSG00000160932	LY6E	-0.368924	0.000318522
ENSG00000288559		-0.647154	0.00031865
ENSG00000118200	CAMSAP2	0.314528	0.000318873
ENSG00000164506	STXBP5	0.3239	0.000319804
ENSG00000260920		0.595372	0.000322344
ENSG00000187624	LIAT1	-0.819438	0.000323111
ENSG00000100599	RIN3	0.486753	0.000324643
ENSG00000235162	C12orf75	-0.275343	0.000324958
ENSG00000090006	LTBP4	0.388514	0.000325345
ENSG00000138172	CALHM2	-1.12743	0.000326328
ENSG00000099889	ARVCF	0.367927	0.000326433
ENSG00000173928	SWSAP1	-0.620695	0.000326663
ENSG00000105227	PRX	0.520121	0.000327121
ENSG00000116983	HPCAL4	-0.802584	0.000327869
ENSG00000143774	GUK1	-0.276483	0.000328237
ENSG00000125733	TRIP10	0.329733	0.000330105
ENSG00000140451	PIF1	-0.743341	0.000331613
ENSG00000166997	CNPY4	-0.492361	0.00033178
ENSG00000170264	FAM161A	0.370318	0.000334221
ENSG00000119185	ITGB1BP1	-0.357431	0.00033473
ENSG00000236675	MTX1LP	-0.726762	0.000334801
ENSG00000102898	NUTF2	-0.258154	0.000338634
ENSG00000116199	FAM20B	0.208891	0.000340966
ENSG00000164051	CCDC51	-0.300149	0.000344694
ENSG00000169857	AVEN	0.404446	0.00034553
ENSG00000188385	JAKMIP3	1.56674	0.000346824
ENSG00000102755	FLT1	0.370921	0.000346824
ENSG00000100577	GSTZ1	0.268779	0.000346824
ENSG00000139354	GAS2L3	0.46435	0.0003471
ENSG00000172586	CHCHD1	-0.371623	0.000350035
ENSG00000123131	PRDX4	-0.383529	0.000350773
ENSG00000013306	SLC25A39	-0.255937	0.000351189
ENSG00000171443	ZNF524	0.492819	0.000352943
ENSG00000105516	DBP	-0.564416	0.000353404
ENSG00000130881	LRP3	-0.281828	0.000353587
ENSG00000114473	IQCG	-0.537237	0.000353946
ENSG00000099783	HNRNPM	-0.682688	0.000356031
ENSG00000166821	PEX11A	-0.406392	0.00035609
ENSG00000111911	HINT3	0.29876	0.00035609
ENSG00000177885	GRB2	-0.272937	0.000356584
ENSG00000130770	ATP5IF1	-0.38294	0.000357507
ENSG00000137413	TAF8	0.274626	0.00035931
ENSG00000072506	HSD17B10	-0.305028	0.000360261
ENSG00000188610	FAM72B	-0.289481	0.000360261
ENSG00000087258	GNAO1	0.415132	0.00036198
ENSG00000171105	INSR	0.373751	0.000363589
ENSG00000145832	SLC25A48	-0.570306	0.00036434
ENSG00000102109	PCSK1N	-0.46919	0.000364487
ENSG00000188779	SKOR1	0.55166	0.000365836
ENSG00000075391	RASAL2	0.363542	0.000369943
ENSG00000249572	TARS1-DT	-1.50516	0.000370423
ENSG00000174804	FZD4	-0.444139	0.000370423
ENSG00000105171	POP4	-0.302306	0.000375942
ENSG00000256628	ZBTB11-AS1	-0.649378	0.000376869
ENSG00000116649	SRM	-0.374625	0.000378603
ENSG00000092421	SEMA6A	0.255462	0.00037878
ENSG00000163788	SNRK	0.357693	0.000381522
ENSG00000183508	TENT5C	-0.387852	0.000382811
ENSG00000135378	PRRG4	0.32957	0.000386232
ENSG00000130254	SAFB2	-0.442022	0.00038637
ENSG00000121274	TENT4B	0.332841	0.000387748
ENSG00000110066	KMT5B	0.327994	0.000390282
ENSG00000179152	TCAIM	0.445973	0.000394265
ENSG00000084764	MAPRE3	0.438362	0.000395081
ENSG00000165672	PRDX3	-0.305527	0.00039582
ENSG00000185864	NPIPB4	0.530343	0.000397534
ENSG00000204564	C6orf136	0.35274	0.000397632
ENSG00000187595	ZNF385C	1.1416	0.000398726
ENSG00000204103	MAFB	0.499161	0.000399576
ENSG00000139372	TDG	-0.33658	0.000399823
ENSG00000181924	COA4	-0.334069	0.000401899
ENSG00000049759	NEDD4L	0.290328	0.000402333
ENSG00000182871	COL18A1	-0.390115	0.00040512
ENSG00000243317	STMP1	-0.283436	0.00040512
ENSG00000138073	PREB	-0.243131	0.000406509
ENSG00000185800	DMWD	0.335499	0.000407861
ENSG00000139651	ZNF740	0.303183	0.00041159
ENSG00000110442	COMMD9	-0.364333	0.000413008
ENSG00000144455	SUMF1	-0.420152	0.000414066
ENSG00000174938	SEZ6L2	0.345346	0.000414066
ENSG00000159445	THEM4	-0.354019	0.000414188
ENSG00000130590	SAMD10	-0.545152	0.000414204
ENSG00000167130	DOLPP1	0.281623	0.000414204
ENSG00000113648	MACROH2A1	-0.20162	0.00041905
ENSG00000272888	CHASERR	0.384224	0.000421656
ENSG00000185515	BRCC3	-0.264837	0.000421656
ENSG00000075702	WDR62	0.315508	0.000426231
ENSG00000213593	TMX2	-0.290261	0.000427452
ENSG00000105825	TFPI2	-0.571424	0.000428599
ENSG00000156171	DRAM2	0.460358	0.000428599
ENSG00000140905	GCSH	-0.747442	0.00043633
ENSG00000101417	PXMP4	-0.334931	0.00043633
ENSG00000100281	HMGXB4	0.264319	0.00043633
ENSG00000163873	GRIK3	0.578515	0.000436367
ENSG00000109323	MANBA	0.373662	0.000436367
ENSG00000138385	SSB	-0.277954	0.000442934
ENSG00000131165	CHMP1A	-0.297277	0.000444318
ENSG00000182481	KPNA2	-0.24422	0.000444318
ENSG00000142279	WTIP	0.396006	0.000444703
ENSG00000121060	TRIM25	-0.312115	0.000445015
ENSG00000198862	LTN1	0.300246	0.000445015
ENSG00000126216	TUBGCP3	0.267773	0.000445151
ENSG00000138190	EXOC6	0.31238	0.000445218
ENSG00000123607	TTC21B	0.35756	0.000447313
ENSG00000176273	SLC35G1	-0.303845	0.000448538
ENSG00000135637	CCDC142	-0.487531	0.000451897
ENSG00000196365	LONP1	0.37533	0.000454608
ENSG00000150054	MPP7	0.295263	0.00045638
ENSG00000105373	NOP53	0.362245	0.000457532
ENSG00000159111	MRPL10	0.300128	0.000458081
ENSG00000257815	PRANCR	-0.937718	0.00045829
ENSG00000103429	BFAR	0.290748	0.000459135
ENSG00000115145	STAM2	0.292879	0.000460413
ENSG00000165804	ZNF219	0.302012	0.000460574
ENSG00000177721	ANXA2R	0.777534	0.000465904
ENSG00000139687	RB1	0.29977	0.000465904
ENSG00000110497	AMBRA1	0.335575	0.000469011
ENSG00000279879		-1.94781	0.000470836
ENSG00000177989	CIMAP1B	-1.04864	0.000470836
ENSG00000053501	USE1	0.359927	0.000470955
ENSG00000215883	CYB5RL	-0.399224	0.000474856
ENSG00000155097	ATP6V1C1	-0.314904	0.000475539
ENSG00000269896		-0.693032	0.000477315
ENSG00000170325	PRDM10	0.401564	0.000478076
ENSG00000119862	LGALSL	0.369296	0.000480534
ENSG00000120278	PLEKHG1	0.412857	0.000480575
ENSG00000149948	HMGA2	-0.308297	0.000480575
ENSG00000163636	PSMD6	-0.256682	0.000480575
ENSG00000166347	CYB5A	-0.383485	0.000481808
ENSG00000204713	TRIM27	-0.308032	0.000483981
ENSG00000013016	EHD3	-0.507441	0.000485464
ENSG00000166402	TUB	-0.344106	0.000485464
ENSG00000136279	DBNL	-0.28819	0.000488242
ENSG00000141198	TOM1L1	0.355933	0.00049065
ENSG00000180730	SHISA2	-0.35721	0.000494001
ENSG00000127884	ECHS1	-0.288465	0.000494809
ENSG00000164466	SFXN1	-0.204796	0.00049969
ENSG00000272163		-1.92796	0.00049976
ENSG00000068796	KIF2A	0.237248	0.000501713
ENSG00000165060	FXN	-0.35048	0.000504491
ENSG00000170265	ZNF282	0.358065	0.000507473
ENSG00000102908	NFAT5	0.437762	0.000512553
ENSG00000255284	GATD1-DT	-0.656428	0.000513042
ENSG00000012211	PRICKLE3	0.398099	0.000513661
ENSG00000176148	TCP11L1	0.372061	0.000518855
ENSG00000185947	ZNF267	0.433528	0.000521763
ENSG00000198380	GFPT1	0.303792	0.000521763
ENSG00000114933	INO80D	0.49686	0.000521853
ENSG00000126746	ZNF384	0.274479	0.000521853
ENSG00000174669	SLC29A2	-0.325943	0.000523234
ENSG00000196923	PDLIM7	0.288341	0.000523234
ENSG00000156976	EIF4A2	0.646249	0.000524545
ENSG00000154174	TOMM70	0.261105	0.000524545
ENSG00000164683	HEY1	0.320268	0.000525178
ENSG00000116117	PARD3B	0.595909	0.000526912
ENSG00000165959	CLMN	0.313082	0.000527362
ENSG00000134759	ELP2	0.226257	0.000527731
ENSG00000159556	ISL2	0.40059	0.000533812
ENSG00000163029	SMC6	0.237949	0.000534291
ENSG00000102996	MMP15	-0.373521	0.000536487
ENSG00000172115	CYCS	-0.31792	0.000544494
ENSG00000132975	GPR12	-1.06875	0.000548233
ENSG00000265491	RNF115	0.29397	0.000548233
ENSG00000171004	HS6ST2	0.242866	0.000548864
ENSG00000137806	NDUFAF1	-0.33609	0.000550252
ENSG00000164823	OSGIN2	0.358442	0.000550352
ENSG00000111877	MCM9	0.29683	0.000556598
ENSG00000170540	ARL6IP1	-0.217228	0.000558318
ENSG00000111786	SRSF9	-0.337303	0.000558554
ENSG00000188157	AGRN	-0.643619	0.000560596
ENSG00000146966	DENND2A	0.636784	0.000560596
ENSG00000140688	RUSF1	0.328677	0.000560596
ENSG00000171126	KCNG3	0.529409	0.000562507
ENSG00000270871		0.987169	0.000563182
ENSG00000110851	PRDM4	0.298031	0.000563386
ENSG00000153976	HS3ST3A1	0.309159	0.000568712
ENSG00000002834	LASP1	-0.424076	0.000572755
ENSG00000133114	GPALPP1	0.295259	0.000572755
ENSG00000171566	PLRG1	0.274834	0.000572755
ENSG00000183317	EPHA10	-0.552892	0.000574131
ENSG00000180822	PSMG4	-0.358879	0.000575033
ENSG00000138617	PARP16	0.418243	0.000575044
ENSG00000170145	SIK2	0.338469	0.000575044
ENSG00000185359	HGS	0.263158	0.000576689
ENSG00000118276	B4GALT6	-0.285367	0.000581036
ENSG00000182379	NXPH4	-0.334919	0.000581533
ENSG00000145390	USP53	0.338739	0.000582056
ENSG00000189046	ALKBH2	0.329205	0.000582056
ENSG00000114544	SLC41A3	0.279029	0.000582206
ENSG00000259343	TMC3-AS1	-1.57773	0.000582847
ENSG00000076201	PTPN23	0.436285	0.000583038
ENSG00000157741	UBN2	0.361223	0.000586328
ENSG00000181852	RNF41	0.292256	0.000590822
ENSG00000186283	TOR3A	-0.251891	0.000590855
ENSG00000168806	LCMT2	-0.297858	0.000591417
[truncated: 22,433 more rows]

## Sheet: Uninduced_vs_D1135A + A76
ensembl_gene_id	gene_name	log2FoldChange	padj
ENSG00000140521	POLG	3.78134	0
ENSG00000100889	PCK2	1.72613	2.01928e-63
ENSG00000101255	TRIB3	1.45675	6.04006e-42
ENSG00000128965	CHAC1	1.84352	3.33031e-40
ENSG00000196517	SLC6A9	1.76003	7.79591e-39
ENSG00000079337	RAPGEF3	1.91472	1.87297e-37
ENSG00000187840	EIF4EBP1	0.969464	3.18671e-32
ENSG00000153879	CEBPG	1.03503	1.34284e-28
ENSG00000175197	DDIT3	1.82541	1.70983e-28
ENSG00000174951	FUT1	2.21942	1.76303e-27
ENSG00000140044	JDP2	1.30185	1.01653e-26
ENSG00000116761	CTH	0.943855	9.58151e-26
ENSG00000135069	PSAT1	0.779891	1.91507e-25
ENSG00000130766	SESN2	0.916568	5.01887e-25
ENSG00000134333	LDHA	-0.844882	2.51772e-23
ENSG00000143878	RHOB	1.13168	1.56223e-22
ENSG00000102144	PGK1	-0.862985	5.45955e-22
ENSG00000130707	ASS1	1.13034	1.19518e-21
ENSG00000100219	XBP1	0.873136	2.7104e-21
ENSG00000111981	ULBP1	1.02428	5.85042e-20
ENSG00000115902	SLC1A4	0.807309	8.67227e-20
ENSG00000105612	DNASE2	0.703409	2.48319e-19
ENSG00000176171	BNIP3	-1.10756	1.06662e-18
ENSG00000112715	VEGFA	0.799903	3.3016e-18
ENSG00000065911	MTHFD2	0.855574	3.48403e-18
ENSG00000087074	PPP1R15A	1.0321	1.3893e-17
ENSG00000165349	SLC7A3	1.25903	1.7974e-17
ENSG00000157514	TSC22D3	1.20253	2.47241e-17
ENSG00000139269	INHBE	2.35025	5.07714e-17
ENSG00000172216	CEBPB	0.781826	8.61532e-17
ENSG00000117394	SLC2A1	-0.624508	8.81802e-17
ENSG00000060982	BCAT1	0.511433	9.13489e-17
ENSG00000135842	NIBAN1	0.858193	5.90626e-16
ENSG00000113739	STC2	0.983922	9.61672e-16
ENSG00000090006	LTBP4	0.852525	3.31524e-15
ENSG00000160072	ATAD3B	-0.75063	3.88641e-15
ENSG00000141682	PMAIP1	0.886298	5.77709e-15
ENSG00000225177	NHSL1-AS1	1.37463	7.29248e-15
ENSG00000215218	UBE2QL1	0.779331	7.41973e-15
ENSG00000204054	LINC00963	0.789006	1.24103e-14
ENSG00000117016	RIMS3	0.907163	1.72745e-14
ENSG00000011028	MRC2	0.773608	1.86517e-14
ENSG00000103257	SLC7A5	0.724681	5.91883e-14
ENSG00000151012	SLC7A11	1.02693	1.42176e-13
ENSG00000149925	ALDOA	-0.73139	1.51656e-13
ENSG00000184575	XPOT	0.596919	1.90772e-13
ENSG00000152952	PLOD2	-0.770963	2.47296e-13
ENSG00000178752	ERFE	0.606217	3.10885e-13
ENSG00000031698	SARS1	0.619976	8.13015e-13
ENSG00000168003	SLC3A2	0.590029	1.38764e-12
ENSG00000153029	MR1	0.7257	1.51736e-12
ENSG00000006327	TNFRSF12A	1.01638	2.85347e-12
ENSG00000205309	NT5M	0.836116	2.85347e-12
ENSG00000169504	CLIC4	0.528127	3.36404e-12
ENSG00000134824	FADS2	-0.790803	5.9113e-12
ENSG00000170525	PFKFB3	-0.674503	7.18608e-12
ENSG00000290398		2.2841	1.21906e-11
ENSG00000171492	LRRC8D	0.575151	1.25839e-11
ENSG00000124762	CDKN1A	0.64503	1.28604e-11
ENSG00000183696	UPP1	0.851322	1.46002e-11
ENSG00000130513	GDF15	1.0462	1.84322e-11
ENSG00000114268	PFKFB4	-1.04578	3.22415e-11
ENSG00000163430	FSTL1	0.395863	3.6036e-11
ENSG00000124194	GDAP1L1	1.71231	4.90082e-11
ENSG00000176046	NUPR1	3.09212	5.79705e-11
ENSG00000105376	ICAM5	0.86223	6.69774e-11
ENSG00000160712	IL6R	1.07737	1.20659e-10
ENSG00000065154	OAT	-0.417203	1.51818e-10
ENSG00000075618	FSCN1	-0.745188	2.0485e-10
ENSG00000106948	AKNA	1.0947	2.17269e-10
ENSG00000134684	YARS1	0.48158	3.00654e-10
ENSG00000124222	STX16	0.403594	3.51867e-10
ENSG00000162433	AK4	-0.409038	3.61888e-10
ENSG00000086062	B4GALT1	0.485432	3.9748e-10
ENSG00000186834	HEXIM1	-0.790401	4.5439e-10
ENSG00000144468	RHBDD1	0.505874	6.5861e-10
ENSG00000164442	CITED2	-0.78774	6.6989e-10
ENSG00000067064	IDI1	-0.487907	6.71653e-10
ENSG00000167995	BEST1	1.65853	6.7831e-10
ENSG00000166033	HTRA1	0.860905	7.67109e-10
ENSG00000050405	LIMA1	-0.456141	8.41647e-10
ENSG00000183010	PYCR1	0.464548	8.72251e-10
ENSG00000162419	GMEB1	-0.688121	1.50075e-09
ENSG00000076382	SPAG5	-0.534442	2.15609e-09
ENSG00000159399	HK2	-0.637358	2.18895e-09
ENSG00000135540	NHSL1	0.636441	2.41182e-09
ENSG00000168079	SCARA5	1.05669	2.81011e-09
ENSG00000104765	BNIP3L	-0.669978	3.9266e-09
ENSG00000129521	EGLN3	-0.727153	5.24486e-09
ENSG00000090621	PABPC4	-0.508423	5.33368e-09
ENSG00000146733	PSPH	0.598035	5.81649e-09
ENSG00000169683	LRRC45	-0.519221	6.63214e-09
ENSG00000101447	FAM83D	-0.503359	9.88504e-09
ENSG00000147010	SH3KBP1	0.506639	1.00444e-08
ENSG00000133315	MACROD1	0.621755	1.00855e-08
ENSG00000178878	APOLD1	0.719774	1.06833e-08
ENSG00000129946	SHC2	0.941554	1.14572e-08
ENSG00000164161	HHIP	0.957374	1.27831e-08
ENSG00000196352	CD55	0.581087	1.38505e-08
ENSG00000102595	UGGT2	0.658634	1.60587e-08
ENSG00000143333	RGS16	0.651992	1.84706e-08
ENSG00000135766	EGLN1	-0.570043	1.84706e-08
ENSG00000036448	MYOM2	-0.732426	1.86698e-08
ENSG00000100028	SNRPD3	-0.478199	2.05567e-08
ENSG00000155876	RRAGA	-0.529383	2.38161e-08
ENSG00000115548	KDM3A	-0.521634	2.58704e-08
ENSG00000118217	ATF6	0.377539	2.8357e-08
ENSG00000076706	MCAM	0.394972	3.04777e-08
ENSG00000124785	NRN1	-0.635523	3.1126e-08
ENSG00000261824	LINC00662	0.524033	3.34781e-08
ENSG00000051108	HERPUD1	0.529695	3.71922e-08
ENSG00000251493	FOXD1	-0.508796	4.33359e-08
ENSG00000124160	NCOA5	-0.444038	4.33359e-08
ENSG00000006652	IFRD1	0.801276	4.54545e-08
ENSG00000124145	SDC4	0.441777	5.16242e-08
ENSG00000145833	DDX46	-0.680122	5.55272e-08
ENSG00000178904	DPY19L3	0.392151	6.07333e-08
ENSG00000130203	APOE	0.505409	6.898e-08
ENSG00000164176	EDIL3	0.434719	7.30848e-08
ENSG00000006459	KDM7A	0.514324	7.62074e-08
ENSG00000177971	IMP3	-0.495625	7.62074e-08
ENSG00000166986	MARS1	0.368551	8.94637e-08
ENSG00000139410	SDSL	0.590062	9.16746e-08
ENSG00000172059	KLF11	0.586995	9.36199e-08
ENSG00000251192	ZNF674	0.976811	9.87191e-08
ENSG00000128272	ATF4	0.427529	9.8887e-08
ENSG00000141543	EIF4A3	-0.345	1.05399e-07
ENSG00000198931	APRT	-0.423753	1.15223e-07
ENSG00000164941	INTS8	-0.454344	1.19436e-07
ENSG00000110619	CARS1	0.443035	1.26655e-07
ENSG00000159167	STC1	-1.76004	1.27425e-07
ENSG00000117013	KCNQ4	0.613423	1.42556e-07
ENSG00000109107	ALDOC	-1.26925	1.42638e-07
ENSG00000171314	PGAM1	-0.5232	1.42638e-07
ENSG00000129103	SUMF2	0.48539	1.63983e-07
ENSG00000026508	CD44	0.582614	1.65936e-07
ENSG00000104549	SQLE	-0.424961	1.94067e-07
ENSG00000142765	SYTL1	1.01908	1.97066e-07
ENSG00000078114	NEBL	0.553633	2.06676e-07
ENSG00000157693	TMEM268	0.537212	2.14935e-07
ENSG00000148677	ANKRD1	2.1102	2.23238e-07
ENSG00000108932	SLC16A6	0.773052	2.51257e-07
ENSG00000134294	SLC38A2	0.451276	2.58786e-07
ENSG00000143847	PPFIA4	-1.54287	2.6989e-07
ENSG00000074935	TUBE1	0.651503	2.74708e-07
ENSG00000155304	HSPA13	0.639737	2.75263e-07
ENSG00000108984	MAP2K6	-0.847345	2.81465e-07
ENSG00000117318	ID3	0.496628	2.98925e-07
ENSG00000112739	PRP4K	-0.34496	3.0786e-07
ENSG00000186480	INSIG1	-0.413615	3.33581e-07
ENSG00000189283	FHIT	0.723166	3.41586e-07
ENSG00000170412	GPRC5C	0.631246	3.68291e-07
ENSG00000188573	FBLL1	1.29725	3.73875e-07
ENSG00000171763	AFG2B	-0.539232	3.73875e-07
ENSG00000187514	PTMA	-0.298957	3.73875e-07
ENSG00000196305	IARS1	0.337151	3.98364e-07
ENSG00000130303	BST2	0.970974	4.21004e-07
ENSG00000105696	TMEM59L	0.521314	4.33592e-07
ENSG00000109046	WSB1	-0.426281	4.53087e-07
ENSG00000170454	KRT75	2.00035	4.69133e-07
ENSG00000071539	TRIP13	-0.360636	5.02022e-07
ENSG00000100422	CERK	-0.44536	5.12688e-07
ENSG00000137124	ALDH1B1	-0.402673	6.27974e-07
ENSG00000170606	HSPA4	-0.398443	6.70587e-07
ENSG00000196155	PLEKHG4	0.615598	7.14444e-07
ENSG00000075624	ACTB	-0.488026	8.29967e-07
ENSG00000153885	KCTD15	0.370626	8.29967e-07
ENSG00000128510	CPA4	1.46666	8.61064e-07
ENSG00000168542	COL3A1	-0.828596	8.74314e-07
ENSG00000134057	CCNB1	-0.302626	9.35414e-07
ENSG00000111186	WNT5B	-0.523867	9.36037e-07
ENSG00000215251	FASTKD5	-0.514178	1.01447e-06
ENSG00000101782	RIOK3	0.526707	1.09238e-06
ENSG00000144369	FAM171B	0.525356	1.12712e-06
ENSG00000116584	ARHGEF2	0.541912	1.13158e-06
ENSG00000213585	VDAC1	-0.424251	1.1443e-06
ENSG00000105550	FGF21	3.56745	1.17217e-06
ENSG00000163728	TTC14	-0.572694	1.24523e-06
ENSG00000172893	DHCR7	-0.433049	1.27467e-06
ENSG00000116717	GADD45A	0.625884	1.47034e-06
ENSG00000162772	ATF3	0.676158	1.4883e-06
ENSG00000187135	VSTM2B	0.789952	1.62126e-06
ENSG00000188994	ZNF292	-0.431848	1.84019e-06
ENSG00000184058	TBX1	-0.37097	1.84019e-06
ENSG00000178607	ERN1	0.498956	2.1422e-06
ENSG00000183044	ABAT	-0.531828	2.37803e-06
ENSG00000053372	MRTO4	-0.293694	2.37803e-06
ENSG00000180592	SKIDA1	-0.541882	2.38483e-06
ENSG00000143164	DCAF6	-0.371949	2.44031e-06
ENSG00000105618	PRPF31	-0.406831	2.82159e-06
ENSG00000130821	SLC6A8	-0.440586	3.21952e-06
ENSG00000242125	SNHG3	-0.555754	3.24928e-06
ENSG00000196968	FUT11	-0.460068	3.27393e-06
ENSG00000289915		2.47104	3.86136e-06
ENSG00000119707	RBM25	-0.420942	3.94992e-06
ENSG00000149150	SLC43A1	0.547092	4.08424e-06
ENSG00000106009	BRAT1	-0.381299	4.26511e-06
ENSG00000108773	KAT2A	-0.35343	4.43222e-06
ENSG00000104231	ZFAND1	0.748793	4.53741e-06
ENSG00000164096	C4orf3	-0.439763	4.84166e-06
ENSG00000168036	CTNNB1	-0.289565	4.88153e-06
ENSG00000107815	TWNK	-0.493354	4.95842e-06
ENSG00000189241	TSPYL1	-0.467211	4.95842e-06
ENSG00000166123	GPT2	0.422403	5.06533e-06
ENSG00000167173	C15orf39	-0.491881	5.16319e-06
ENSG00000111669	TPI1	-0.455828	5.16319e-06
ENSG00000120889	TNFRSF10B	0.305144	5.28703e-06
ENSG00000100417	PMM1	0.441122	5.67723e-06
ENSG00000147180	ZNF711	0.512668	5.80752e-06
ENSG00000138413	IDH1	-0.465557	5.85415e-06
ENSG00000143575	HAX1	0.509539	6.26607e-06
ENSG00000163082	SGPP2	-0.4583	6.35286e-06
ENSG00000169021	UQCRFS1	-0.344942	6.4887e-06
ENSG00000067082	KLF6	0.491491	6.52036e-06
ENSG00000026103	FAS	0.582003	7.0051e-06
ENSG00000240990	HOXA11-AS	-0.433715	7.4503e-06
ENSG00000054118	THRAP3	-0.527651	7.59474e-06
ENSG00000109606	DHX15	-0.274251	7.59474e-06
ENSG00000204103	MAFB	0.673406	7.69509e-06
ENSG00000186889	TMEM17	0.832304	7.9465e-06
ENSG00000177700	POLR2L	-0.489212	8.05096e-06
ENSG00000215301	DDX3X	-0.392095	8.19323e-06
ENSG00000070669	ASNS	1.05904	8.22015e-06
ENSG00000112984	KIF20A	-0.463156	8.31086e-06
ENSG00000126945	HNRNPH2	-0.466607	8.33913e-06
ENSG00000226950	DANCR	-0.37257	8.33913e-06
ENSG00000198900	TOP1	-0.557068	9.0695e-06
ENSG00000031003	FAM13B	-0.620386	9.41779e-06
ENSG00000141522	ARHGDIA	-0.456432	9.41779e-06
ENSG00000077232	DNAJC10	0.291928	9.41779e-06
ENSG00000262655	SPON1	0.502626	9.5861e-06
ENSG00000139832	RAB20	-0.910457	9.83363e-06
ENSG00000115738	ID2	0.441197	9.83363e-06
ENSG00000233532	LINC00460	1.23375	1.10848e-05
ENSG00000184489	PTP4A3	0.854335	1.12577e-05
ENSG00000054282	SDCCAG8	0.440229	1.13043e-05
ENSG00000159228	CBR1	-0.352928	1.13169e-05
ENSG00000105281	SLC1A5	0.317104	1.21608e-05
ENSG00000162733	DDR2	1.59056	1.29158e-05
ENSG00000171823	FBXL14	-0.498057	1.32118e-05
ENSG00000110107	PRPF19	-0.454421	1.3871e-05
ENSG00000029363	BCLAF1	-0.375967	1.40747e-05
ENSG00000187994	RINL	0.658476	1.41582e-05
ENSG00000037474	NSUN2	-0.416822	1.61093e-05
ENSG00000140416	TPM1	-0.291164	1.66635e-05
ENSG00000113369	ARRDC3	0.874422	1.6715e-05
ENSG00000106348	IMPDH1	-0.375244	1.68761e-05
ENSG00000110013	SIAE	0.415609	1.73129e-05
ENSG00000121350	PYROXD1	0.517256	1.74187e-05
ENSG00000135116	HRK	0.380635	1.88683e-05
ENSG00000101928	MOSPD1	0.599455	1.91457e-05
ENSG00000167703	SLC43A2	0.476101	1.96973e-05
ENSG00000143816	WNT9A	0.81495	1.98561e-05
ENSG00000173457	PPP1R14B	-0.396652	2.00895e-05
ENSG00000077942	FBLN1	0.436249	2.04052e-05
ENSG00000106263	EIF3B	-0.474168	2.06127e-05
ENSG00000161021	MAML1	-0.426521	2.0986e-05
ENSG00000160213	CSTB	-0.336318	2.1016e-05
ENSG00000180304	OAZ2	-0.302774	2.15748e-05
ENSG00000136603	SKIL	0.363354	2.15919e-05
ENSG00000007376	RPUSD1	-0.333832	2.16233e-05
ENSG00000137073	UBAP2	-0.513858	2.22142e-05
ENSG00000128050	PAICS	-0.292437	2.24445e-05
ENSG00000154727	GABPA	-0.288917	2.24949e-05
ENSG00000145907	G3BP1	-0.280976	2.24949e-05
ENSG00000094841	UPRT	-0.426982	2.30109e-05
ENSG00000087586	AURKA	-0.326231	2.34336e-05
ENSG00000101220	ADISSP	-0.42352	2.47252e-05
ENSG00000096401	CDC5L	-0.355312	2.54885e-05
ENSG00000147650	LRP12	0.413648	2.58875e-05
ENSG00000146966	DENND2A	0.839331	2.64442e-05
ENSG00000166173	LARP6	0.529037	2.66013e-05
ENSG00000174640	SLCO2A1	1.45779	2.67253e-05
ENSG00000146223	RPL7L1	-0.276204	2.72276e-05
ENSG00000166224	SGPL1	0.277693	2.75983e-05
ENSG00000067225	PKM	-0.436238	2.92999e-05
ENSG00000117399	CDC20	-0.319584	2.96724e-05
ENSG00000161547	SRSF2	-0.448647	3.08518e-05
ENSG00000034152	MAP2K3	-0.434898	3.09081e-05
ENSG00000107651	SEC23IP	-0.408183	3.16431e-05
ENSG00000060491	OGFR	-0.370898	3.17274e-05
ENSG00000149503	INCENP	-0.452257	3.21161e-05
ENSG00000065600	PACC1	0.430972	3.29227e-05
ENSG00000072778	ACADVL	0.334627	3.34884e-05
ENSG00000158604	TMED4	0.285213	3.34884e-05
ENSG00000070495	JMJD6	-0.413272	3.37538e-05
ENSG00000113643	RARS1	-0.364314	3.37538e-05
ENSG00000173812	EIF1	0.507526	3.5127e-05
ENSG00000172086	KRCC1	0.768526	3.59778e-05
ENSG00000130714	POMT1	-0.298288	3.63383e-05
ENSG00000141570	CBX8	-0.462682	3.68222e-05
ENSG00000156970	BUB1B	-0.366206	3.86486e-05
ENSG00000135046	ANXA1	0.883606	3.94858e-05
ENSG00000119946	CNNM1	-0.384752	4.00272e-05
ENSG00000106105	GARS1	0.350127	4.03695e-05
ENSG00000104738	MCM4	-0.35536	4.06256e-05
ENSG00000143368	SF3B4	-0.460557	4.06339e-05
ENSG00000168917	SLC35G2	0.622217	4.15411e-05
ENSG00000198858	R3HDM4	0.432325	4.28627e-05
ENSG00000005884	ITGA3	0.5201	4.36149e-05
ENSG00000158079	PTPDC1	0.570319	4.47218e-05
ENSG00000138061	CYP1B1	0.70047	4.55838e-05
ENSG00000132768	DPH2	-0.359989	4.59958e-05
ENSG00000106799	TGFBR1	0.29407	4.60738e-05
ENSG00000165688	PMPCA	-0.343043	4.7096e-05
ENSG00000141562	NARF	-0.336068	4.73423e-05
ENSG00000095002	MSH2	-0.286319	4.91042e-05
ENSG00000173546	CSPG4	0.786903	5.00483e-05
ENSG00000135637	CCDC142	-0.611444	5.01907e-05
ENSG00000175745	NR2F1	-0.413484	5.12944e-05
ENSG00000006712	PAF1	-0.318589	5.1323e-05
ENSG00000114867	EIF4G1	-0.570247	5.18125e-05
ENSG00000248527	MTATP6P1	-1.1218	5.24085e-05
ENSG00000154265	ABCA5	0.607652	5.25052e-05
ENSG00000167996	FTH1	0.320472	5.3658e-05
ENSG00000168066	SF1	-0.350084	5.39871e-05
ENSG00000140632	GLYR1	-0.345868	5.48228e-05
ENSG00000102316	MAGED2	0.326781	5.48228e-05
ENSG00000101204	CHRNA4	0.870905	5.77824e-05
ENSG00000100813	ACIN1	-0.346045	6.05311e-05
ENSG00000174938	SEZ6L2	0.412603	6.08124e-05
ENSG00000112658	SRF	-0.324921	6.12855e-05
ENSG00000160469	BRSK1	0.508275	6.38001e-05
ENSG00000148175	STOM	0.435999	6.41447e-05
ENSG00000172757	CFL1	-0.39954	6.45914e-05
ENSG00000166479	TMX3	0.377775	6.45914e-05
ENSG00000139131	YARS2	-0.415116	6.45965e-05
ENSG00000158941	CCAR2	-0.431184	6.46777e-05
ENSG00000174243	DDX23	-0.364873	6.46777e-05
ENSG00000003147	ICA1	0.7674	6.58902e-05
ENSG00000291153		0.566431	6.58902e-05
ENSG00000117593	DARS2	-0.416732	6.58902e-05
ENSG00000238227	TMEM250	-0.328207	6.58902e-05
ENSG00000131015	ULBP2	0.668859	6.62586e-05
ENSG00000111371	SLC38A1	0.320278	6.66349e-05
ENSG00000244462	RBM12	-0.423227	6.70186e-05
ENSG00000089220	PEBP1	-0.317199	6.79797e-05
ENSG00000164236	ANKRD33B	0.472607	6.85856e-05
ENSG00000099194	SCD	-0.371764	6.85856e-05
ENSG00000153339	TRAPPC8	-0.348697	6.93862e-05
ENSG00000166900	STX3	0.466426	7.49567e-05
ENSG00000178467	P4HTM	0.431654	7.62246e-05
ENSG00000129347	KRI1	-0.415208	7.69078e-05
ENSG00000198492	YTHDF2	-0.30928	7.69078e-05
ENSG00000123095	BHLHE41	-0.657987	8.00995e-05
ENSG00000168496	FEN1	-0.435116	8.06888e-05
ENSG00000198000	NOL8	-0.319249	8.1441e-05
ENSG00000136270	TBRG4	-0.34545	8.21259e-05
ENSG00000267100	ILF3-DT	-0.337729	8.29416e-05
ENSG00000234545	FAM133B	-0.447544	8.49027e-05
ENSG00000011304	PTBP1	-0.427553	8.49027e-05
ENSG00000166750	SLFN5	0.558628	8.50826e-05
ENSG00000121774	KHDRBS1	-0.356461	8.53377e-05
ENSG00000131236	CAP1	-0.288076	8.6363e-05
ENSG00000204387	SNHG32	0.739904	8.77242e-05
ENSG00000175931	UBE2O	-0.438708	8.78872e-05
ENSG00000169718	DUS1L	-0.340666	8.87558e-05
ENSG00000109472	CPE	0.350817	8.92761e-05
ENSG00000204682	MIR1915HG	-0.390771	9.35008e-05
ENSG00000154832	CXXC1	-0.330692	9.43131e-05
ENSG00000143321	HDGF	-0.434703	9.77727e-05
ENSG00000105220	GPI	-0.429668	9.91223e-05
ENSG00000166452	AKIP1	0.350608	0.00010005
ENSG00000185651	UBE2L3	-0.310428	0.000101072
ENSG00000121297	TSHZ3	0.422018	0.00010228
ENSG00000101294	HM13	-0.230144	0.00010228
ENSG00000260231	KDM7A-DT	0.508885	0.000105279
ENSG00000154721	JAM2	0.471228	0.000105279
ENSG00000117450	PRDX1	-0.408454	0.000105279
ENSG00000128918	ALDH1A2	-0.423103	0.000105877
ENSG00000092621	PHGDH	0.35881	0.000108232
ENSG00000253293	HOXA10	-0.266169	0.000113877
ENSG00000141580	WDR45B	-0.249402	0.000113877
ENSG00000125968	ID1	0.452479	0.000116649
ENSG00000181449	SOX2	-0.411271	0.000116775
ENSG00000145569	OTULINL	0.340435	0.000116775
ENSG00000108179	PPIF	-0.329972	0.000116775
ENSG00000123983	ACSL3	-0.239673	0.000117188
ENSG00000177192	PUS1	-0.346995	0.000117811
ENSG00000128564	VGF	0.637033	0.000118181
ENSG00000103653	CSK	-0.372353	0.000118181
ENSG00000167258	CDK12	-0.46979	0.000118432
ENSG00000274523	RCC1L	-0.428058	0.000118432
ENSG00000125484	GTF3C4	-0.387682	0.000118432
ENSG00000110958	PTGES3	-0.250811	0.000119229
ENSG00000090565	RAB11FIP3	-0.377637	0.000123341
ENSG00000092199	HNRNPC	-0.238166	0.000123654
ENSG00000152661	GJA1	-0.355607	0.000123726
ENSG00000146021	KLHL3	0.577313	0.000123785
ENSG00000175166	PSMD2	-0.411647	0.000124254
ENSG00000125827	TMX4	0.343029	0.00012706
ENSG00000063244	U2AF2	-0.349898	0.000127635
ENSG00000125398	SOX9	-0.533289	0.000127813
ENSG00000086061	DNAJA1	-0.39887	0.000128513
ENSG00000215845	TSTD1	0.64967	0.000128626
ENSG00000148450	MSRB2	0.495827	0.000129582
ENSG00000120800	UTP20	-0.576735	0.00012978
ENSG00000139645	ANKRD52	-0.47516	0.000131864
ENSG00000178252	WDR6	-0.374625	0.0001321
ENSG00000122035	RASL11A	-0.479304	0.000132443
ENSG00000082805	ERC1	0.406622	0.000132443
ENSG00000080824	HSP90AA1	-0.332221	0.000132443
ENSG00000187720	THSD4	0.486611	0.000134429
ENSG00000147852	VLDLR	0.50124	0.000134673
ENSG00000090013	BLVRB	0.392589	0.000134673
ENSG00000197747	S100A10	-0.355044	0.000134673
ENSG00000135521	LTV1	-0.307802	0.000134673
ENSG00000184205	TSPYL2	0.291307	0.000135067
ENSG00000228716	DHFR	-0.24262	0.000138371
ENSG00000088832	FKBP1A	-0.348092	0.000142003
ENSG00000156113	KCNMA1	0.437632	0.000142657
ENSG00000239306	RBM14	-0.477575	0.000144754
ENSG00000188290	HES4	0.342451	0.000145675
ENSG00000125848	FLRT3	-0.686725	0.000148638
ENSG00000146094	DOK3	-0.918945	0.000148968
ENSG00000103356	EARS2	-0.431498	0.000149826
ENSG00000103365	GGA2	-0.231374	0.000150139
ENSG00000135372	NAT10	-0.401754	0.000151442
ENSG00000088826	SMOX	0.444276	0.000154236
ENSG00000249306	LINC01411	0.942055	0.000159273
ENSG00000174332	GLIS1	1.17048	0.000163617
ENSG00000140465	CYP1A1	1.18367	0.000163862
ENSG00000132361	CLUH	-0.47728	0.000163862
ENSG00000121988	ZRANB3	0.419019	0.000163862
ENSG00000142173	COL6A2	0.337396	0.000163862
ENSG00000133612	AGAP3	-0.305016	0.000163862
ENSG00000116478	HDAC1	-0.227463	0.000163862
ENSG00000089048	ESF1	-0.393657	0.000163924
ENSG00000150768	DLAT	-0.288278	0.000164506
ENSG00000197757	HOXC6	-0.360074	0.000167279
ENSG00000108604	SMARCD2	-0.340762	0.000167279
ENSG00000169067	ACTBL2	1.01104	0.000167441
ENSG00000174469	CNTNAP2	-0.398096	0.000167441
ENSG00000184470	TXNRD2	-0.376916	0.000169684
ENSG00000166747	AP1G1	-0.309567	0.000172136
ENSG00000174132	FAM174A	0.438933	0.000176828
ENSG00000102098	SCML2	-0.293352	0.000177267
ENSG00000087087	SRRT	-0.450616	0.000181574
ENSG00000145901	TNIP1	-0.42098	0.000185464
ENSG00000179598	PLD6	0.378986	0.000186821
ENSG00000181450	ZNF678	0.358552	0.000186821
ENSG00000111581	NUP107	-0.237737	0.000186821
ENSG00000205704	SMIM45	0.595664	0.000187303
ENSG00000101935	AMMECR1	-0.341305	0.000187303
ENSG00000049449	RCN1	0.315091	0.000187303
ENSG00000142627	EPHA2	0.376602	0.000188465
ENSG00000049249	TNFRSF9	1.91164	0.000196234
ENSG00000173113	TRMT112	-0.302532	0.000196726
ENSG00000131848	ZSCAN5A	-0.762009	0.000200859
ENSG00000179195	ZNF664	-0.30034	0.000200859
ENSG00000198176	TFDP1	-0.239656	0.000201024
ENSG00000152601	MBNL1	-0.340783	0.000204568
ENSG00000196730	DAPK1	-0.350571	0.000206618
ENSG00000196419	XRCC6	-0.250249	0.000206618
ENSG00000136111	TBC1D4	-0.367047	0.000207195
ENSG00000103021	CFAP263	0.663359	0.000207226
ENSG00000180440	SERTM1	-0.581061	0.000207226
ENSG00000162407	PLPP3	-0.426492	0.000210086
ENSG00000100416	TRMU	-0.266893	0.000210199
ENSG00000155158	TTC39B	0.531705	0.000211854
ENSG00000140545	MFGE8	0.262028	0.000211854
ENSG00000125772	GPCPD1	0.479947	0.000213038
ENSG00000165948	IFI27L1	0.495486	0.000214938
ENSG00000111252	SH2B3	0.45242	0.000215038
ENSG00000117139	KDM5B	-0.385064	0.000217631
ENSG00000163322	ABRAXAS1	0.528873	0.000218681
ENSG00000174238	PITPNA	-0.301542	0.000220506
ENSG00000175868	CALCB	0.629597	0.000223009
ENSG00000136699	SMPD4	-0.341746	0.00022437
ENSG00000111605	CPSF6	-0.26856	0.000226209
ENSG00000119812	FAM98A	-0.422487	0.000229586
ENSG00000047315	POLR2B	-0.284373	0.000232417
ENSG00000116574	RHOU	0.409381	0.000234732
ENSG00000188647	PTAR1	0.354655	0.000234732
ENSG00000091127	PUS7	-0.31897	0.000234739
ENSG00000072274	TFRC	-0.710063	0.000239791
ENSG00000198756	COLGALT2	0.42943	0.000243981
ENSG00000105401	CDC37	-0.369923	0.000247676
ENSG00000100823	APEX1	-0.291566	0.000247676
ENSG00000196396	PTPN1	-0.32496	0.000247954
ENSG00000013810	TACC3	-0.336606	0.000248608
ENSG00000076003	MCM6	-0.275458	0.000248608
ENSG00000163032	VSNL1	-0.682452	0.000249913
ENSG00000048162	NOP16	-0.361696	0.000251594
ENSG00000170464	DNAJC18	0.330116	0.000258592
ENSG00000175792	RUVBL1	-0.321253	0.000259723
ENSG00000148296	SURF6	-0.373495	0.00026213
ENSG00000145642	SHISAL2B	0.706832	0.000262385
ENSG00000090097	PCBP4	0.502775	0.000262385
ENSG00000138771	SHROOM3	-0.488519	0.000262385
ENSG00000010072	SPRTN	-0.277014	0.000262385
ENSG00000185278	ZBTB37	0.49426	0.000263553
ENSG00000289194		-0.500317	0.000263612
ENSG00000213465	ARL2	-0.339827	0.000263612
ENSG00000236901	MIR600HG	-0.596498	0.000264566
ENSG00000154642	C21orf91	0.397236	0.000264566
ENSG00000198668	CALM1	-0.239206	0.000264566
ENSG00000184216	IRAK1	-0.367174	0.000265013
ENSG00000178381	ZFAND2A	0.668552	0.000272592
ENSG00000204394	VARS1	-0.41508	0.000272814
ENSG00000144043	TEX261	-0.40417	0.000273977
ENSG00000168385	SEPTIN2	-0.184785	0.000273977
ENSG00000163683	SMIM14	0.601872	0.000274427
ENSG00000177469	CAVIN1	-0.421016	0.000282329
ENSG00000182199	SHMT2	0.317187	0.0002824
ENSG00000089195	TRMT6	-0.32845	0.000285555
ENSG00000228451	SDAD1P1	-0.786945	0.000293741
ENSG00000138385	SSB	-0.298639	0.000295221
ENSG00000149547	EI24	-0.227303	0.000295331
ENSG00000028528	SNX1	-0.224519	0.000297944
ENSG00000197226	TBC1D9B	-0.346533	0.000298168
ENSG00000130699	TAF4	-0.406303	0.000299185
ENSG00000164187	LMBRD2	0.461164	0.000301933
ENSG00000105974	CAV1	-0.298249	0.000302005
ENSG00000125944	HNRNPR	-0.311914	0.000306824
ENSG00000005189	REXO5	0.35506	0.000308319
ENSG00000177225	GATD1	-0.322907	0.000310647
ENSG00000147416	ATP6V1B2	-0.237506	0.000315398
ENSG00000108963	DPH1	-0.290769	0.000315911
ENSG00000290791		0.597675	0.000321295
ENSG00000109618	SEPSECS	0.552986	0.000322052
ENSG00000131016	AKAP12	-0.410837	0.000323853
ENSG00000166166	TRMT61A	-0.295745	0.00032546
ENSG00000037042	TUBG2	0.422776	0.000330094
ENSG00000184678	H2BC21	0.80368	0.000334253
ENSG00000105290	APLP1	0.270781	0.000334803
ENSG00000132535	DLG4	0.42863	0.000342508
ENSG00000010292	NCAPD2	-0.39795	0.000342508
ENSG00000071127	WDR1	-0.28489	0.000344473
ENSG00000186918	ZNF395	-0.398027	0.000355215
ENSG00000181027	FKRP	0.301336	0.000355215
ENSG00000165138	ANKS6	-0.314588	0.000355842
ENSG00000070047	PHRF1	-0.472	0.000359616
ENSG00000088305	DNMT3B	-0.409175	0.000360302
ENSG00000069493	CLEC2D	0.844098	0.000362112
ENSG00000090060	PAPOLA	-0.276176	0.000365192
ENSG00000102898	NUTF2	-0.268572	0.000366632
ENSG00000180008	SOCS4	0.290051	0.000368986
ENSG00000104853	CLPTM1	-0.349774	0.000369178
ENSG00000075218	GTSE1	-0.335963	0.000369667
ENSG00000155961	RAB39B	0.500092	0.000371303
ENSG00000130935	NOL11	-0.269334	0.00037143
ENSG00000141376	BCAS3	0.336314	0.000372757
ENSG00000107731	UNC5B	0.415333	0.000372967
ENSG00000178951	ZBTB7A	-0.364774	0.00037484
ENSG00000086589	RBM22	-0.252056	0.000381132
ENSG00000169679	BUB1	-0.250139	0.000381132
ENSG00000170088	TMEM192	0.304239	0.000381227
ENSG00000143549	TPM3	-0.253957	0.000384825
ENSG00000164683	HEY1	0.344738	0.000386421
ENSG00000142227	EMP3	0.527464	0.000387122
ENSG00000090661	CERS4	0.429973	0.00038862
ENSG00000081721	DUSP12	0.460398	0.000401347
ENSG00000170915	PAQR8	0.51405	0.000405099
ENSG00000162231	NXF1	-0.323484	0.000406289
ENSG00000140105	WARS1	0.296639	0.000406289
ENSG00000079999	KEAP1	-0.256906	0.000406289
ENSG00000105088	OLFM2	0.490726	0.000411821
ENSG00000145191	EIF2B5	-0.260045	0.000414178
ENSG00000165282	PIGO	0.262948	0.000418929
ENSG00000197746	PSAP	0.192751	0.000418929
ENSG00000166823	MESP1	0.627859	0.000421027
ENSG00000047634	SCML1	0.489638	0.000421027
ENSG00000166477	LEO1	-0.400646	0.000425003
ENSG00000150990	DHX37	-0.389584	0.000425003
ENSG00000174943	KCTD13	0.358702	0.000430858
ENSG00000050767	COL23A1	1.01978	0.000434088
ENSG00000105447	GRWD1	-0.382164	0.000434088
ENSG00000135723	FHOD1	-0.421501	0.000434907
ENSG00000159069	FBXW5	-0.277372	0.000436268
ENSG00000164134	NAA15	-0.276293	0.000436436
ENSG00000113368	LMNB1	-0.422619	0.000440948
ENSG00000149231	CCDC82	0.421979	0.000461031
ENSG00000275591	XKR5	1.11187	0.000466923
ENSG00000110047	EHD1	-0.437368	0.000466923
ENSG00000204186	ZDBF2	0.406669	0.000470903
ENSG00000108883	EFTUD2	-0.312775	0.000471184
ENSG00000055070	SZRD1	-0.257505	0.00047178
ENSG00000064652	SNX24	0.345463	0.000475125
ENSG00000140350	ANP32A	-0.404503	0.000475132
ENSG00000182481	KPNA2	-0.259239	0.000478606
ENSG00000221890	NPTXR	0.405487	0.000480603
ENSG00000188191	PRKAR1B	-0.444254	0.000488294
ENSG00000175130	MARCKSL1	-0.302875	0.000488294
ENSG00000011007	ELOA	-0.23404	0.000488294
ENSG00000151461	UPF2	-0.353133	0.000489653
ENSG00000181704	YIPF6	0.278464	0.00049192
ENSG00000214078	CPNE1	-0.301136	0.000514543
ENSG00000138138	ATAD1	0.341244	0.000518518
ENSG00000171160	MORN4	0.367646	0.000527637
ENSG00000163214	DHX57	-0.331144	0.000529105
ENSG00000167716	WDR81	-0.438732	0.000529542
ENSG00000198157	HMGN5	-0.476208	0.000530665
ENSG00000122257	RBBP6	-0.403744	0.000536995
ENSG00000105568	PPP2R1A	-0.355012	0.000536995
ENSG00000174775	HRAS	-0.339597	0.000554181
ENSG00000137449	CPEB2	0.492404	0.000554691
ENSG00000095370	SH2D3C	0.692257	0.000569572
ENSG00000104884	ERCC2	-0.322624	0.000573859
ENSG00000161981	SNRNP25	-0.269973	0.000583878
ENSG00000126878	AIF1L	-0.289087	0.000587704
ENSG00000179041	RRS1	-0.380177	0.000589112
ENSG00000139405	RITA1	-0.293468	0.000589112
ENSG00000158417	EIF5B	-0.448963	0.000589746
ENSG00000167770	OTUB1	-0.274063	0.000589746
ENSG00000151929	BAG3	-0.394686	0.00059163
ENSG00000132603	NIP7	-0.254528	0.00059163
ENSG00000111361	EIF2B1	-0.30833	0.000601418
ENSG00000132467	UTP3	-0.432976	0.000612636
ENSG00000164010	ERMAP	0.497039	0.000619321
ENSG00000278619	MRM1	-0.396961	0.000627884
ENSG00000100201	DDX17	-0.20864	0.000631709
ENSG00000171824	EXOSC10	-0.287469	0.000640507
ENSG00000165280	VCP	-0.387596	0.000642926
ENSG00000258708	SLC25A21-AS1	0.785983	0.000643206
ENSG00000108592	FTSJ3	-0.429158	0.000644284
ENSG00000237649	KIFC1	-0.253917	0.000652024
ENSG00000198001	IRAK4	0.40293	0.000656999
ENSG00000134508	CABLES1	-0.3898	0.000666054
ENSG00000104812	GYS1	-0.446992	0.00066774
ENSG00000110104	CCDC86	-0.409313	0.000670335
ENSG00000155368	DBI	-0.412666	0.000671105
ENSG00000170417	TMEM182	0.486245	0.000673616
ENSG00000204574	ABCF1	-0.393976	0.000673616
ENSG00000013561	RNF14	0.314175	0.000673616
ENSG00000167528	ZNF641	0.354243	0.000674995
ENSG00000186416	NKRF	-0.330156	0.000685557
ENSG00000100625	SIX4	-0.354862	0.000686941
ENSG00000153147	SMARCA5	-0.312973	0.000686999
ENSG00000246985	SOCS2-AS1	1.31994	0.000687475
ENSG00000265778	ZNF516-AS1	0.705577	0.000689735
ENSG00000149532	CPSF7	-0.257928	0.000692045
ENSG00000188229	TUBB4B	-0.299015	0.000702979
ENSG00000189046	ALKBH2	0.34113	0.000705643
ENSG00000130985	UBA1	-0.423152	0.000707654
ENSG00000196455	PIK3R4	-0.396799	0.000712286
ENSG00000151640	DPYSL4	-0.326722	0.000715819
ENSG00000101040	ZMYND8	-0.372654	0.000721101
ENSG00000157851	DPYSL5	-0.422997	0.000721642
ENSG00000245910	SNHG6	0.539344	0.00073109
ENSG00000116329	OPRD1	1.00061	0.000733677
ENSG00000290792		0.54117	0.000741989
ENSG00000111678	C12orf57	0.514912	0.000741989
ENSG00000147130	ZMYM3	-0.42339	0.000741989
ENSG00000165449	SLC16A9	0.357078	0.000741989
ENSG00000147383	NSDHL	-0.292086	0.000741989
ENSG00000231889	TRAF3IP2-AS1	0.440634	0.000747329
ENSG00000143842	SOX13	-0.38066	0.000747329
ENSG00000143771	CNIH4	0.449431	0.000752112
ENSG00000289506		1.17578	0.000755236
ENSG00000143367	TUFT1	0.308092	0.000760807
ENSG00000151917	BEND6	0.510834	0.000772708
ENSG00000198860	TSEN15	0.381771	0.000772708
ENSG00000171222	SCAND1	-0.270414	0.000772708
ENSG00000087086	FTL	0.285521	0.000772859
ENSG00000087085	ACHE	0.594674	0.000783936
ENSG00000130304	SLC27A1	0.659359	0.000784235
ENSG00000104852	SNRNP70	-0.361683	0.000784495
ENSG00000139514	SLC7A1	0.332836	0.000784495
ENSG00000134222	PSRC1	-0.292386	0.000785332
ENSG00000067704	IARS2	-0.187421	0.000785578
ENSG00000168811	IL12A	0.949726	0.000790213
ENSG00000112773	TENT5A	-0.427728	0.000790213
ENSG00000162676	GFI1	0.382555	0.000790213
ENSG00000132846	ZBED3	0.304709	0.000790213
ENSG00000187555	USP7	-0.345326	0.000793199
ENSG00000075043	KCNQ2	-0.290767	0.000793199
ENSG00000185002	RFX6	-0.752755	0.00079368
ENSG00000107262	BAG1	-0.313025	0.000795076
ENSG00000175309	PHYKPL	0.468101	0.000795549
ENSG00000175322	ZNF519	0.420092	0.000798545
ENSG00000168944	CEP120	0.339978	0.000798545
ENSG00000181264	TLCD5	0.449973	0.000798832
ENSG00000103550	KNOP1	-0.273196	0.000800962
ENSG00000177042	TMEM80	-0.382618	0.000802335
ENSG00000137822	TUBGCP4	-0.314782	0.000802335
ENSG00000109062	NHERF1	-0.390343	0.00080671
ENSG00000121966	CXCR4	-0.527362	0.000807042
ENSG00000122965	RBM19	-0.40243	0.000821008
ENSG00000178860	MSC	-0.8365	0.000822336
ENSG00000088256	GNA11	-0.349581	0.00082452
ENSG00000205927	OLIG2	0.50543	0.00082645
ENSG00000066926	FECH	-0.219822	0.00083505
ENSG00000135245	HILPDA	-0.822497	0.000842739
ENSG00000172046	USP19	-0.384359	0.000842739
ENSG00000120694	HSPH1	-0.353379	0.000842739
ENSG00000197063	MAFG	0.330535	0.0008452
ENSG00000136161	RCBTB2	0.475888	0.000875372
ENSG00000198373	WWP2	-0.412249	0.000875581
ENSG00000115866	DARS1	-0.293342	0.000875581
ENSG00000004866	ST7	-0.29809	0.000882597
ENSG00000150527	MIA2	0.399509	0.000886237
ENSG00000088179	PTPN4	0.398631	0.000886237
ENSG00000134352	IL6ST	0.308338	0.000886237
ENSG00000186907	RTN4RL2	0.494049	0.000890376
ENSG00000165119	HNRNPK	-0.265404	0.000890376
ENSG00000112992	NNT	0.24268	0.000895152
ENSG00000136371	MTHFS	0.512851	0.000899461
ENSG00000125864	BFSP1	0.505132	0.000901717
ENSG00000129197	RPAIN	0.471349	0.000913873
ENSG00000163328	GPR155	0.415464	0.000914908
ENSG00000081913	PHLPP1	-0.369582	0.000914908
ENSG00000162729	IGSF8	0.332332	0.000914908
ENSG00000115524	SF3B1	-0.260249	0.000914908
ENSG00000167721	TSR1	-0.237163	0.000914908
ENSG00000079246	XRCC5	-0.227822	0.000915433
ENSG00000146243	IRAK1BP1	0.514555	0.000916876
ENSG00000099995	SF3A1	-0.402411	0.000916876
ENSG00000166974	MAPRE2	-0.377764	0.000916876
ENSG00000185163	DDX51	-0.331918	0.000916876
ENSG00000108830	RND2	0.29283	0.000916876
ENSG00000183283	DAZAP2	-0.219958	0.000916876
ENSG00000150556	LYPD6B	0.536901	0.000917385
ENSG00000162613	FUBP1	-0.361627	0.000919257
ENSG00000185722	ANKFY1	-0.352329	0.000922089
ENSG00000155097	ATP6V1C1	-0.314838	0.000923487
ENSG00000128422	KRT17	0.662963	0.00093002
ENSG00000130726	TRIM28	-0.409962	0.00093002
ENSG00000105221	AKT2	-0.246778	0.00093002
ENSG00000149218	ENDOD1	0.31507	0.000930399
ENSG00000185015	CA13	0.543855	0.000937083
ENSG00000099381	SETD1A	-0.325826	0.000940578
ENSG00000198839	ZNF277	0.472584	0.000952692
ENSG00000137500	CCDC90B	0.420611	0.000980793
ENSG00000105327	BBC3	0.478248	0.00098357
ENSG00000169018	FEM1B	0.257002	0.000983736
ENSG00000104368	PLAT	-0.373304	0.000988151
ENSG00000131831	RAI2	-0.738296	0.0009996
ENSG00000135414	GDF11	-0.34273	0.0009996
ENSG00000165802	NSMF	-0.267179	0.0009996
ENSG00000117360	PRPF3	-0.248684	0.00100527
ENSG00000168883	USP39	-0.256193	0.00100888
ENSG00000132635	PCED1A	0.301766	0.00101215
ENSG00000177156	TALDO1	-0.252318	0.00101377
ENSG00000142892	PIGK	0.271965	0.00101505
ENSG00000276043	UHRF1	-0.427555	0.00101855
ENSG00000119729	RHOQ	0.315857	0.00102147
ENSG00000213853	EMP2	-0.213575	0.00103685
ENSG00000130487	KLHDC7B	1.6754	0.00103708
ENSG00000138336	TET1	-0.379944	0.00104095
ENSG00000154144	TBRG1	0.343181	0.00104095
ENSG00000255198	SNHG9	-0.786569	0.00104769
ENSG00000147894	C9orf72	0.507859	0.00106046
ENSG00000164818	DNAAF5	-0.385125	0.00106263
ENSG00000004487	KDM1A	-0.243108	0.00106263
ENSG00000100814	CCNB1IP1	0.755013	0.0010676
ENSG00000244405	ETV5	0.627705	0.00108595
ENSG00000133131	MORC4	0.326896	0.00108639
ENSG00000023191	RNH1	-0.304666	0.00108639
ENSG00000070540	WIPI1	0.545642	0.00108756
ENSG00000125166	GOT2	-0.365427	0.00109547
ENSG00000127561	SYNGR3	0.577961	0.00110039
ENSG00000185432	TMT1A	-0.407319	0.00110145
ENSG00000138160	KIF11	-0.307206	0.0011075
ENSG00000156650	KAT6B	-0.39309	0.00111755
ENSG00000253626	EIF5AL1	-0.458086	0.00111847
ENSG00000148225	WDR31	0.639665	0.00112421
ENSG00000184677	ZBTB40	-0.350634	0.00113998
ENSG00000113391	ARB2A	0.298279	0.00114732
ENSG00000140259	MFAP1	-0.36179	0.00115018
ENSG00000167112	TRUB2	-0.290696	0.00115018
ENSG00000127663	KDM4B	-0.327744	0.00116534
ENSG00000122733	PHF24	1.34011	0.00117185
ENSG00000100604	CHGA	0.590825	0.00117185
ENSG00000106344	RBM28	-0.269939	0.00117185
ENSG00000176953	NFATC2IP	-0.255491	0.00117185
ENSG00000183287	CCBE1	0.729538	0.00118103
ENSG00000184787	UBE2G2	-0.197747	0.00118192
ENSG00000198551	ZNF627	0.505706	0.00119046
ENSG00000141337	ARSG	0.501735	0.00119257
ENSG00000182544	MFSD5	-0.359312	0.00119257
ENSG00000170439	TMT1B	-0.708921	0.00120298
ENSG00000128283	CDC42EP1	0.331055	0.00120298
ENSG00000139117	CPNE8	0.375072	0.00120442
ENSG00000205726	ITSN1	-0.302126	0.00120442
ENSG00000178950	GAK	-0.321515	0.00120506
ENSG00000100294	MCAT	-0.303956	0.00121344
ENSG00000100767	PAPLN	0.387876	0.00121558
ENSG00000164284	GRPEL2	0.363965	0.00121558
ENSG00000103415	HMOX2	-0.339313	0.00121558
ENSG00000124067	SLC12A4	0.322876	0.00121558
ENSG00000168924	LETM1	-0.308202	0.00121558
ENSG00000106462	EZH2	0.286365	0.00121558
ENSG00000101811	CSTF2	-0.281799	0.00123047
ENSG00000221968	FADS3	0.403881	0.00123364
ENSG00000116044	NFE2L2	0.352749	0.00123843
ENSG00000167986	DDB1	-0.310509	0.00123875
ENSG00000160214	RRP1	-0.337222	0.00124917
ENSG00000168439	STIP1	-0.316615	0.00125121
ENSG00000100626	GALNT16	0.295153	0.00126078
ENSG00000141279	NPEPPS	-0.294628	0.00127112
ENSG00000255302	EID1	-0.252726	0.00127391
ENSG00000170144	HNRNPA3	-0.353887	0.00128403
ENSG00000100591	AHSA1	-0.325174	0.00128427
ENSG00000132507	EIF5A	-0.321789	0.00129472
ENSG00000168135	KCNJ4	0.544884	0.00130035
ENSG00000162512	SDC3	0.324704	0.00133328
ENSG00000100297	MCM5	-0.288855	0.00134004
ENSG00000260027	HOXB7	-0.315882	0.00134409
ENSG00000197976	AKAP17A	-0.283661	0.00136544
ENSG00000011009	LYPLA2	-0.335512	0.00136921
ENSG00000174840	PDE12	-0.309193	0.00137394
ENSG00000197043	ANXA6	-0.340087	0.00137409
ENSG00000130939	UBE4B	-0.353909	0.00137445
ENSG00000166889	PATL1	-0.353329	0.00137641
ENSG00000148737	TCF7L2	-0.366762	0.00138099
ENSG00000198732	SMOC1	-0.23962	0.00139825
ENSG00000279495		-0.528965	0.00140119
ENSG00000171551	ECEL1	0.453914	0.00140119
ENSG00000116560	SFPQ	-0.340514	0.00140119
ENSG00000151576	QTRT2	-0.317073	0.00140119
ENSG00000086504	MRPL28	-0.281575	0.00140119
ENSG00000129351	ILF3	-0.291691	0.00140121
ENSG00000272888	CHASERR	0.365445	0.00140468
ENSG00000100271	TTLL1	0.475213	0.00140971
ENSG00000086200	IPO11	-0.260774	0.00144773
ENSG00000118900	UBN1	-0.33759	0.00144917
ENSG00000109846	CRYAB	1.54089	0.00147458
ENSG00000179222	MAGED1	-0.378172	0.00147648
ENSG00000122643	NT5C3A	0.338608	0.00147648
ENSG00000100811	YY1	-0.232245	0.00147648
ENSG00000130881	LRP3	-0.262835	0.00147744
ENSG00000277443	MARCKS	-0.300855	0.00148539
ENSG00000135900	MRPL44	-0.255188	0.00151052
ENSG00000166192	SENP8	0.449906	0.00151742
ENSG00000057294	PKP2	-0.27941	0.00151876
ENSG00000059573	ALDH18A1	-0.281933	0.00152019
ENSG00000228630	HOTAIR	-0.354855	0.00152588
ENSG00000174136	RGMB	0.359572	0.00152594
ENSG00000205250	E2F4	-0.300341	0.00152594
ENSG00000255624	C10orf88B	0.454703	0.00155658
ENSG00000089737	DDX24	-0.308273	0.0015618
ENSG00000180198	RCC1	-0.263458	0.0015618
ENSG00000108654	DDX5	-0.236329	0.0015618
ENSG00000006744	ELAC2	-0.291189	0.00156622
ENSG00000140983	RHOT2	-0.267465	0.00156844
ENSG00000126698	DNAJC8	-0.228304	0.00157302
ENSG00000197852	INKA2	0.333714	0.00157649
ENSG00000008083	JARID2	-0.346822	0.00157877
ENSG00000157212	PAXIP1	-0.326224	0.00157877
ENSG00000163659	TIPARP	0.36302	0.00157964
ENSG00000136167	LCP1	-0.302573	0.00157964
ENSG00000169299	PGM2	-0.2639	0.00158349
ENSG00000100883	SRP54	-0.218631	0.00158783
ENSG00000156508	EEF1A1	0.347576	0.00159196
ENSG00000270504		0.60782	0.00159317
ENSG00000172819	RARG	-0.389219	0.0015933
ENSG00000138018	SELENOI	0.235108	0.00159725
ENSG00000172164	SNTB1	0.333888	0.00160085
ENSG00000109323	MANBA	0.352039	0.00160467
ENSG00000204516	MICB	0.455074	0.00161987
ENSG00000120833	SOCS2	0.427596	0.00162003
ENSG00000113282	CLINT1	-0.30759	0.00162327
ENSG00000078177	N4BP2	0.332314	0.00162906
ENSG00000082641	NFE2L1	0.223297	0.0016359
ENSG00000186871	ERCC6L	-0.395035	0.00163871
ENSG00000183864	TOB2	-0.301449	0.00163986
ENSG00000103353	UBFD1	-0.289102	0.00163986
ENSG00000171246	NPTX1	-0.32798	0.00164057
ENSG00000115107	STEAP3	-0.279951	0.00164293
ENSG00000145703	IQGAP2	-0.36896	0.00165436
ENSG00000177169	ULK1	-0.297116	0.00165436
ENSG00000173786	CNP	-0.307933	0.00165529
ENSG00000177888	ZBTB41	0.314513	0.0016637
ENSG00000092036	HAUS4	0.394077	0.00166664
ENSG00000151689	INPP1	0.362255	0.00166664
ENSG00000136280	CCM2	0.348742	0.00166664
ENSG00000115541	HSPE1	-0.336831	0.00166664
ENSG00000153094	BCL2L11	-0.305236	0.00166664
ENSG00000125676	THOC2	-0.29831	0.00166664
ENSG00000120254	MTHFD1L	0.273974	0.00166664
ENSG00000132153	DHX30	-0.304119	0.00170613
ENSG00000182810	DDX28	-0.27597	0.00170613
ENSG00000079482	OPHN1	0.410692	0.00170727
ENSG00000131165	CHMP1A	-0.278176	0.00170727
ENSG00000127528	KLF2	0.596966	0.00172092
ENSG00000214753	HNRNPUL2	-0.458375	0.00172863
ENSG00000103245	CIAO3	-0.263363	0.00173084
ENSG00000122566	HNRNPA2B1	-0.434732	0.00174242
ENSG00000164294	GPX8	0.361363	0.00174242
ENSG00000108819	PPP1R9B	-0.352114	0.00174242
ENSG00000174206	KICS2	0.338348	0.00174242
ENSG00000120733	KDM3B	-0.323873	0.00174242
ENSG00000077097	TOP2B	-0.317668	0.00174242
ENSG00000173705	SUSD5	0.267213	0.00174242
ENSG00000055044	NOP58	-0.208909	0.00174242
ENSG00000173692	PSMD1	-0.349263	0.00174992
ENSG00000273604	EPOP	-0.345173	0.00175932
ENSG00000141448	GATA6	-0.308177	0.00175932
ENSG00000067057	PFKP	-0.278671	0.00175932
ENSG00000228626		1.2704	0.00177399
ENSG00000074800	ENO1	-0.320135	0.00177399
ENSG00000119969	HELLS	-0.259711	0.00177623
ENSG00000100888	CHD8	-0.361737	0.00178703
ENSG00000143374	TARS2	-0.286185	0.00179072
ENSG00000189014	SHLD2P3	0.824673	0.00179265
ENSG00000061273	HDAC7	-0.304683	0.00179265
ENSG00000196628	TCF4	-0.258806	0.00179265
ENSG00000143793	C1orf35	-0.231124	0.00179265
ENSG00000111328	CDK2AP1	-0.322775	0.00180132
ENSG00000154518	ATP5MC3	-0.257515	0.00180956
ENSG00000165997	ARL5B	0.255649	0.00181637
ENSG00000094880	CDC23	-0.249565	0.00181942
ENSG00000105063	PPP6R1	-0.305728	0.00182207
ENSG00000165819	METTL3	-0.246259	0.00182556
ENSG00000124523	SIRT5	0.344766	0.00184456
ENSG00000099797	TECR	-0.316207	0.00184456
ENSG00000100461	RBM23	-0.24065	0.00184456
ENSG00000184014	DENND5A	0.226415	0.00184456
ENSG00000132382	MYBBP1A	-0.388797	0.00184632
ENSG00000010256	UQCRC1	-0.239596	0.00184632
ENSG00000101193	GID8	-0.208324	0.00184632
ENSG00000170989	S1PR1	-0.579009	0.00185376
ENSG00000073111	MCM2	-0.374336	0.00187195
ENSG00000197841	ZNF181	0.391566	0.00187337
ENSG00000205133	TRIQK	0.374941	0.00187992
ENSG00000141499	WRAP53	-0.347927	0.00188233
ENSG00000006282	SPATA20	0.279909	0.00188233
ENSG00000071282	LMCD1	0.373999	0.00188921
ENSG00000138166	DUSP5	-0.370664	0.00189225
ENSG00000143624	INTS3	-0.313007	0.00189313
ENSG00000270882	H4C14	0.873842	0.00189339
ENSG00000253508		-0.552481	0.00189515
ENSG00000214975	PPIAP29	0.837639	0.00190654
ENSG00000123360	PDE1B	-0.613009	0.00190654
ENSG00000172382	PRSS27	0.45469	0.00190654
ENSG00000140829	DHX38	-0.356458	0.00190654
ENSG00000124006	OBSL1	-0.351735	0.00190654
ENSG00000176087	SLC35A4	-0.314316	0.00190654
ENSG00000135049	AGTPBP1	0.313942	0.00190654
ENSG00000090905	TNRC6A	-0.36204	0.00191816
ENSG00000168209	DDIT4	0.678204	0.00192276
ENSG00000176396	EID2	-0.339813	0.00194141
ENSG00000108671	PSMD11	-0.329192	0.00194679
ENSG00000188976	NOC2L	-0.357826	0.00195414
ENSG00000061938	TNK2	-0.322154	0.00197566
ENSG00000137815	RTF1	-0.346534	0.0019776
ENSG00000038358	EDC4	-0.409738	0.00198264
ENSG00000183092	BEGAIN	0.369681	0.00198481
ENSG00000132383	RPA1	-0.248009	0.00199264
ENSG00000117877	POLR1G	-0.397055	0.00199315
ENSG00000107537	PHYH	0.352161	0.00200701
ENSG00000167642	SPINT2	0.24465	0.00202723
ENSG00000103342	GSPT1	-0.281028	0.00206628
ENSG00000111530	CAND1	-0.204238	0.00206628
ENSG00000132481	TRIM47	0.691396	0.00209074
ENSG00000105127	AKAP8	-0.30801	0.0020974
ENSG00000182944	EWSR1	-0.234665	0.00209884
ENSG00000084463	WBP11	-0.267456	0.00211459
ENSG00000125450	NUP85	-0.243452	0.00211459
ENSG00000167969	ECI1	0.246983	0.00211463
ENSG00000180806	HOXC9	-0.33735	0.00212487
ENSG00000163320	CGGBP1	0.242162	0.00212487
ENSG00000072506	HSD17B10	-0.272814	0.00214525
ENSG00000136574	GATA4	-0.33526	0.00214547
ENSG00000142544	CTU1	-0.325442	0.00215272
ENSG00000100714	MTHFD1	-0.227763	0.00217113
ENSG00000123472	ATPAF1	-0.236612	0.002188
ENSG00000065883	CDK13	-0.296795	0.00218914
ENSG00000118762	PKD2	0.368115	0.0022317
ENSG00000011426	ANLN	-0.258035	0.00224645
ENSG00000100029	PES1	-0.266407	0.00227245
ENSG00000100503	NIN	-0.291899	0.00227591
ENSG00000165271	NOL6	-0.385905	0.0022888
ENSG00000092853	CLSPN	-0.34497	0.00229037
ENSG00000165046	LETM2	0.435576	0.00229492
ENSG00000079950	STX7	0.313102	0.00229492
ENSG00000187479	C11orf96	0.510785	0.00230585
ENSG00000242265	PEG10	-0.38024	0.00231249
ENSG00000136875	PRPF4	-0.229539	0.00231249
ENSG00000006607	FARP2	-0.330677	0.00231917
ENSG00000138678	GPAT3	0.279587	0.00232613
ENSG00000146555	SDK1	0.380559	0.00236401
ENSG00000120437	ACAT2	-0.256129	0.0023795
ENSG00000186716	BCR	-0.38194	0.00238032
ENSG00000149792	MRPL49	-0.240368	0.00238032
ENSG00000138757	G3BP2	-0.206917	0.00238451
ENSG00000131473	ACLY	-0.347728	0.00239492
ENSG00000137309	HMGA1	-0.291843	0.00239492
ENSG00000088298	EDEM2	0.341672	0.00239701
ENSG00000198954	KIFBP	-0.276987	0.0023991
ENSG00000021826	CPS1	0.552074	0.00240269
ENSG00000105227	PRX	0.461669	0.00240269
ENSG00000178522	AMBN	0.445245	0.00240269
ENSG00000166133	RPUSD2	-0.305812	0.00240269
ENSG00000030066	NUP160	-0.248882	0.00242722
ENSG00000188986	NELFB	-0.324097	0.00245397
ENSG00000132591	ERAL1	-0.279391	0.0024724
ENSG00000085377	PREP	-0.249399	0.00249321
ENSG00000128917	DLL4	0.730918	0.00250652
ENSG00000148516	ZEB1	0.259896	0.00251615
ENSG00000113649	TCERG1	-0.257844	0.00251615
ENSG00000133243	BTBD2	-0.315169	0.00254028
ENSG00000100097	LGALS1	0.564121	0.00255169
ENSG00000152492	CCDC50	0.258079	0.00259683
ENSG00000184887	BTBD6	-0.261817	0.00261179
ENSG00000131389	SLC6A6	-0.463792	0.00264419
ENSG00000136709	WDR33	-0.251051	0.00264772
ENSG00000203727	SAMD5	-0.45873	0.00266769
ENSG00000198730	CTR9	-0.297858	0.00266769
ENSG00000119655	NPC2	0.395724	0.00267386
ENSG00000113569	NUP155	-0.243989	0.00267553
ENSG00000107021	TBC1D13	-0.268836	0.00268498
ENSG00000204386	NEU1	0.245577	0.00268498
ENSG00000134905	CARS2	-0.207729	0.00268815
ENSG00000108344	PSMD3	-0.269849	0.00272313
ENSG00000168404	MLKL	-0.472746	0.00272528
ENSG00000118292	C1orf54	0.748576	0.00272828
ENSG00000100320	RBFOX2	-0.260249	0.00272828
ENSG00000140688	RUSF1	0.29949	0.00273986
ENSG00000186205	MTARC1	-0.26506	0.00273999
ENSG00000147874	HAUS6	-0.24357	0.00274199
ENSG00000198182	ZNF607	-0.28133	0.0027533
ENSG00000080822	CLDND1	0.401002	0.00275376
ENSG00000253719	ATXN7L3B	-0.233863	0.0027545
ENSG00000213024	NUP62	-0.305766	0.00275646
ENSG00000101190	TCFL5	-0.210272	0.00277046
ENSG00000163873	GRIK3	0.514619	0.00277796
ENSG00000105287	PRKD2	-0.374987	0.00277796
ENSG00000080819	CPOX	-0.310588	0.00277796
ENSG00000131467	PSME3	-0.287923	0.00277796
ENSG00000198356	GET3	-0.228349	0.00277796
ENSG00000069248	NUP133	-0.211565	0.00277796
ENSG00000133134	BEX2	0.397269	0.00277857
ENSG00000122863	CHST3	0.27967	0.00280874
ENSG00000167525	PROCA1	0.776956	0.00281463
ENSG00000082684	SEMA5B	0.743231	0.00282692
ENSG00000110921	MVK	-0.328353	0.00283512
ENSG00000162688	AGL	-0.274778	0.00284753
ENSG00000150625	GPM6A	0.40223	0.00284942
ENSG00000102678	FGF9	0.361955	0.00284942
ENSG00000136937	NCBP1	-0.225651	0.00284942
ENSG00000184432	COPB2	-0.284872	0.00287273
ENSG00000175061	SNHG29	0.642323	0.00290607
ENSG00000158545	ZC3H18	-0.339915	0.00291801
ENSG00000082014	SMARCD3	0.331052	0.0029467
ENSG00000167461	RAB8A	-0.313847	0.00294919
ENSG00000124587	PEX6	-0.355917	0.00295103
ENSG00000185418	TARS3	-0.324179	0.00296328
ENSG00000110871	COQ5	0.373696	0.00303826
ENSG00000177034	MTX3	0.267389	0.00304209
ENSG00000163636	PSMD6	-0.22842	0.00305721
ENSG00000066279	ASPM	-0.371354	0.00307914
ENSG00000101146	RAE1	-0.198055	0.00308936
ENSG00000175283	DOLK	-0.3341	0.00309288
ENSG00000203666	EFCAB2	0.553151	0.00312018
ENSG00000169826	CSGALNACT2	0.273274	0.00313828
ENSG00000088038	CNOT3	-0.28378	0.00315728
ENSG00000141540	TTYH2	0.537332	0.00316365
ENSG00000163273	NPPC	0.444099	0.00316365
ENSG00000180185	FAHD1	-0.337079	0.00316626
ENSG00000167674	HDGFL2	-0.336633	0.00317164
ENSG00000169813	HNRNPF	-0.227272	0.00317865
ENSG00000125726	CD70	0.622054	0.00318614
ENSG00000050555	LAMC3	0.439475	0.00318614
ENSG00000144161	ZC3H8	0.338091	0.00319156
ENSG00000178104	PDE4DIP	-0.284334	0.00319156
ENSG00000038002	AGA	0.350565	0.00323949
ENSG00000137273	FOXF2	-0.311446	0.00323949
ENSG00000135622	SEMA4F	0.296489	0.00323949
ENSG00000091009	RBM27	-0.303974	0.00324796
ENSG00000141556	TBCD	-0.348619	0.00329261
ENSG00000113648	MACROH2A1	-0.176509	0.00331157
ENSG00000135452	TSPAN31	0.343082	0.00331583
ENSG00000167657	DAPK3	-0.316557	0.00331583
ENSG00000181274	FRAT2	-0.339421	0.00332745
ENSG00000130254	SAFB2	-0.37946	0.0033289
ENSG00000153187	HNRNPU	-0.370644	0.00333738
ENSG00000144357	UBR3	-0.300384	0.00333786
ENSG00000187742	SECISBP2	0.234737	0.00333786
ENSG00000164951	PDP1	0.376821	0.0033467
ENSG00000168994	PXDC1	0.404141	0.00335144
ENSG00000110492	MDK	0.240102	0.00335144
ENSG00000151353	TMEM18	0.359859	0.00336482
ENSG00000133226	SRRM1	-0.288043	0.00336585
ENSG00000120129	DUSP1	0.416231	0.00338718
ENSG00000125651	GTF2F1	-0.306809	0.00338718
ENSG00000018408	WWTR1	-0.278248	0.00342918
ENSG00000204228	HSD17B8	0.327572	0.00344306
ENSG00000151876	FBXO4	0.424543	0.0034456
ENSG00000244219	TMEM225B	1.21773	0.003499
ENSG00000031823	RANBP3	-0.299498	0.003499
ENSG00000095777	MYO3A	0.370134	0.00353989
ENSG00000005007	UPF1	-0.368407	0.00353989
ENSG00000147251	DOCK11	0.271721	0.00353989
ENSG00000166037	CEP57	0.311085	0.00354054
ENSG00000168300	PCMTD1	0.379882	0.00354609
ENSG00000006128	TAC1	0.67581	0.00354633
ENSG00000099817	POLR2E	-0.348297	0.00354633
ENSG00000126822	PLEKHG3	-0.296922	0.00354633
ENSG00000204839	MROH6	-0.575665	0.00355632
ENSG00000163618	CADPS	0.350028	0.00355632
ENSG00000067248	DHX29	-0.248382	0.00355677
ENSG00000142541	RPL13A	0.411135	0.00355716
ENSG00000081479	LRP2	-0.376348	0.00355977
ENSG00000183684	ALYREF	-0.324752	0.00356534
ENSG00000141252	VPS53	-0.33446	0.00357712
ENSG00000122970	IFT81	-0.336086	0.0036011
ENSG00000101574	METTL4	0.335708	0.00360447
ENSG00000189091	SF3B3	-0.268288	0.0036206
ENSG00000180801	ARSJ	0.366877	0.00363351
ENSG00000260916	CCPG1	0.451153	0.00363466
ENSG00000099942	CRKL	-0.224859	0.0036412
ENSG00000041880	PARP3	0.411701	0.00365396
ENSG00000107807	TLX1	-0.302804	0.00365396
ENSG00000119537	KDSR	0.204688	0.00366245
ENSG00000147155	EBP	-0.262657	0.00366618
ENSG00000074603	DPP8	-0.223318	0.00367127
ENSG00000163069	SGCB	0.241873	0.00368526
ENSG00000150093	ITGB1	0.189654	0.00368526
ENSG00000176933	TOB2P1	0.464003	0.00369873
ENSG00000177788	RAB4A-AS1	0.376419	0.00369873
ENSG00000135537	AFG1L	0.353914	0.00369873
ENSG00000090316	MAEA	-0.260741	0.00369873
ENSG00000119383	PTPA	-0.270677	0.00369898
ENSG00000151503	NCAPD3	-0.235466	0.00369898
ENSG00000133895	MEN1	-0.30699	0.00369947
ENSG00000104299	INTS9	-0.289313	0.00370415
ENSG00000169180	XPO6	-0.276927	0.00374089
ENSG00000111912	NCOA7	0.259634	0.00374089
ENSG00000176619	LMNB2	-0.364391	0.0037573
ENSG00000166478	ZNF143	-0.313525	0.00377702
ENSG00000125447	GGA3	-0.260396	0.00377702
ENSG00000167971	CASKIN1	0.417903	0.00378791
ENSG00000101654	RNMT	-0.217692	0.00378791
ENSG00000147604	RPL7	0.323387	0.00379969
ENSG00000261236	BOP1	-0.293417	0.00379971
ENSG00000125148	MT2A	-0.382411	0.00381907
ENSG00000213420	GPC2	0.527289	0.00381952
ENSG00000173706	HEG1	0.293686	0.00384227
ENSG00000145041	DCAF1	-0.335903	0.00384236
ENSG00000100234	TIMP3	0.218454	0.00384236
ENSG00000172432	GTPBP2	0.221608	0.00384923
ENSG00000136643	RPS6KC1	0.272008	0.00387821
ENSG00000204356	NELFE	0.242099	0.00387821
ENSG00000174165	ZDHHC24	0.268083	0.0038958
ENSG00000107164	FUBP3	-0.29537	0.00390729
ENSG00000242247	ARFGAP3	0.291477	0.00390729
ENSG00000107949	BCCIP	-0.246574	0.00390862
ENSG00000172716	SLFN11	-0.212264	0.00391633
ENSG00000133028	SCO1	-0.224725	0.00392057
ENSG00000092847	AGO1	-0.324681	0.00395205
ENSG00000124613	ZNF391	0.344537	0.00395964
ENSG00000123094	RASSF8	0.261585	0.00399339
ENSG00000164403	SHROOM1	0.496255	0.00400462
ENSG00000133275	CSNK1G2	-0.248514	0.00400692
ENSG00000148337	CIZ1	-0.232229	0.00401065
ENSG00000126001	CEP250	-0.367496	0.00401263
ENSG00000185133	INPP5J	0.373001	0.00401945
ENSG00000100983	GSS	0.219307	0.00401945
ENSG00000163071	SPATA18	0.392112	0.00402092
ENSG00000158435	CNOT11	-0.21106	0.00402932
ENSG00000165609	NUDT5	-0.208384	0.00403443
ENSG00000156787	TBC1D31	0.299667	0.00403883
ENSG00000187051	RPS19BP1	-0.197659	0.00403908
ENSG00000101940	WDR13	0.241525	0.00408132
ENSG00000144381	HSPD1	-0.17016	0.00412142
ENSG00000164031	DNAJB14	0.322301	0.00413281
ENSG00000089094	KDM2B	-0.248069	0.00414645
ENSG00000005249	PRKAR2B	-0.260439	0.00416629
ENSG00000198088	NUP62CL	0.399563	0.0041777
ENSG00000204371	EHMT2	-0.2757	0.0041777
ENSG00000077312	SNRPA	-0.196452	0.0041777
ENSG00000169093	ASMTL	0.342289	0.00417776
ENSG00000240694	PNMA2	0.235445	0.00417825
ENSG00000086619	ERO1B	0.384034	0.00418853
ENSG00000159199	ATP5MC1	-0.324693	0.00419814
ENSG00000198464	ZNF480	-0.266768	0.00423861
ENSG00000276529		-0.556305	0.00423936
ENSG00000233476	EEF1A1P6	0.368163	0.00426473
ENSG00000165572	KBTBD6	-0.244166	0.00426473
ENSG00000067365	METTL22	0.361115	0.00426688
ENSG00000161847	RAVER1	-0.3345	0.00427286
ENSG00000158793	NIT1	0.271177	0.00429799
ENSG00000179094	PER1	-0.37699	0.00431
ENSG00000171159	BBLN	0.341512	0.00431
ENSG00000110321	EIF4G2	-0.179406	0.00431
ENSG00000070886	EPHA8	-0.275052	0.00431421
ENSG00000143569	UBAP2L	-0.293327	0.00432224
ENSG00000070814	TCOF1	-0.316856	0.00432984
ENSG00000119421	NDUFA8	-0.253804	0.00432984
ENSG00000135387	CAPRIN1	-0.223121	0.00432984
ENSG00000177963	RIC8A	-0.194989	0.00432984
ENSG00000159217	IGF2BP1	-0.290006	0.00436545
ENSG00000204713	TRIM27	-0.261381	0.00438306
ENSG00000164548	TRA2A	-0.241906	0.00438381
ENSG00000110721	CHKA	-0.409192	0.00438657
ENSG00000185633	NDUFA4L2	0.838391	0.00439695
ENSG00000064666	CNN2	-0.298048	0.00439695
ENSG00000112697	TMEM30A	0.19826	0.00439695
ENSG00000100934	SEC23A	-0.181224	0.00439695
ENSG00000151233	GXYLT1	0.226867	0.0043981
ENSG00000136271	DDX56	-0.198075	0.0043981
ENSG00000188021	UBQLN2	-0.296018	0.00448836
ENSG00000041982	TNC	0.438992	0.00450166
ENSG00000087365	SF3B2	-0.288223	0.00451246
ENSG00000100413	POLR3H	-0.295626	0.00452685
ENSG00000153363	LINC00467	0.439826	0.0045531
ENSG00000171634	BPTF	-0.362578	0.0045531
ENSG00000089157	RPLP0	0.342714	0.0045531
ENSG00000135829	DHX9	-0.330424	0.00455468
ENSG00000173120	KDM2A	-0.331389	0.00456079
ENSG00000167447	SMG8	-0.255665	0.00457674
ENSG00000130382	MLLT1	-0.281153	0.00461241
ENSG00000164924	YWHAZ	-0.164441	0.00462013
ENSG00000166135	HIF1AN	-0.250553	0.00462466
ENSG00000188786	MTF1	-0.289704	0.00465915
ENSG00000108518	PFN1	-0.299406	0.00467428
ENSG00000168734	PKIG	0.328092	0.00470046
ENSG00000178691	SUZ12	-0.261501	0.00470815
ENSG00000114503	NCBP2	-0.246465	0.00473854
ENSG00000152256	PDK1	-0.353819	0.004744
ENSG00000123064	DDX54	-0.29254	0.004744
ENSG00000205542	TMSB4X	0.427825	0.00475039
ENSG00000160877	NACC1	-0.319629	0.00475161
ENSG00000185085	INTS5	-0.308105	0.00475362
ENSG00000219607	PPP1R3G	-0.823733	0.00477045
ENSG00000197261	C6orf141	0.563358	0.00482619
ENSG00000010165	METTL13	-0.291283	0.0048292
ENSG00000102580	DNAJC3	0.21663	0.00484616
ENSG00000120699	EXOSC8	0.318636	0.00484733
ENSG00000091490	SEL1L3	0.286359	0.00484733
ENSG00000116863	ADPRS	-0.263047	0.00484733
ENSG00000038210	PI4K2B	0.254368	0.00485234
ENSG00000168807	SNTB2	-0.320867	0.00485866
ENSG00000152332	UHMK1	-0.252963	0.00485866
ENSG00000154640	BTG3	0.363553	0.00485884
ENSG00000067992	PDK3	-0.310781	0.00485884
ENSG00000214022	REPIN1	-0.252884	0.00485884
ENSG00000132182	NUP210	0.274937	0.00489225
ENSG00000196437	ZNF569	0.249341	0.00489235
ENSG00000100505	TRIM9	-0.278344	0.00489515
ENSG00000185000	DGAT1	0.301852	0.00490477
ENSG00000083635	NUFIP1	-0.30005	0.00490477
ENSG00000129474	AJUBA	0.290772	0.00490477
ENSG00000109466	KLHL2	0.331608	0.00490723
ENSG00000184545	DUSP8	0.349097	0.00497732
ENSG00000027075	PRKCH	-0.270001	0.00499749
ENSG00000222041	CYTOR	0.439067	0.005027
ENSG00000122140	MRPS2	-0.25234	0.00502797
ENSG00000151150	ANK3	-0.284145	0.00505003
ENSG00000197958	RPL12	0.372203	0.00508246
ENSG00000112118	MCM3	-0.228093	0.00508246
ENSG00000095139	ARCN1	-0.204453	0.00508246
ENSG00000054983	GALC	0.2959	0.00509646
ENSG00000151881	TMEM267	0.460187	0.00510339
ENSG00000100401	RANGAP1	-0.274435	0.00510428
ENSG00000121057	AKAP1	-0.165327	0.00510713
ENSG00000173153	ESRRA	0.249084	0.0051119
ENSG00000127334	DYRK2	-0.250963	0.00511742
ENSG00000123200	ZC3H13	-0.399041	0.00511865
ENSG00000177426	TGIF1	0.359427	0.00512756
ENSG00000132953	XPO4	-0.229134	0.00512756
ENSG00000160075	SSU72	-0.241245	0.00513399
ENSG00000174106	LEMD3	-0.19702	0.00516258
ENSG00000115207	GTF3C2	-0.283282	0.00518397
ENSG00000198130	HIBCH	-0.258452	0.00518397
ENSG00000124570	SERPINB6	0.243359	0.00518397
ENSG00000205581	HMGN1	-0.180983	0.00518397
ENSG00000120696	KBTBD7	-0.319094	0.00519223
ENSG00000279348		-0.806037	0.00523926
ENSG00000152503	TRIM36	0.341574	0.00526336
ENSG00000198792	TMEM184B	-0.240414	0.00529322
ENSG00000144199	FAHD2B	0.437809	0.00530654
ENSG00000177181	RIMKLA	-0.279987	0.00530875
ENSG00000143393	PI4KB	-0.236696	0.00531871
ENSG00000137135	ARHGEF39	-0.341302	0.00531982
ENSG00000204569	PPP1R10	-0.324866	0.00531982
ENSG00000204366	ZBTB12	-0.340496	0.00536139
ENSG00000154845	PPP4R1	-0.202087	0.00538467
ENSG00000249242	TMEM150C	0.489292	0.00539319
ENSG00000112787	FBRSL1	-0.276212	0.00542095
ENSG00000084444	FAM234B	0.227143	0.00543071
ENSG00000106460	TMEM106B	0.373195	0.00545983
ENSG00000165475	CRYL1	0.38629	0.00546661
ENSG00000101463	SYNDIG1	0.374678	0.0054936
ENSG00000076928	ARHGEF1	-0.289308	0.0054936
ENSG00000204220	PFDN6	-0.279555	0.0054936
ENSG00000129534	MIS18BP1	-0.276041	0.0054936
ENSG00000070081	NUCB2	0.270356	0.00550094
ENSG00000080298	RFX3	0.380711	0.00552137
ENSG00000077063	CTTNBP2	-0.41996	0.00554786
ENSG00000160014	CALM3	-0.335568	0.00556872
ENSG00000132300	PTCD3	-0.229558	0.00560508
ENSG00000068878	PSME4	-0.261022	0.00560575
ENSG00000143469	SYT14	0.353147	0.00560806
ENSG00000139112	GABARAPL1	0.32056	0.00560806
ENSG00000170430	MGMT	0.275138	0.00560806
ENSG00000135763	URB2	-0.255528	0.00561467
ENSG00000113083	LOX	-0.315428	0.00562543
ENSG00000064692	SNCAIP	0.6884	0.00563904
ENSG00000224032	EPB41L4A-AS1	0.41558	0.00563904
ENSG00000127191	TRAF2	-0.256832	0.00563904
ENSG00000072210	ALDH3A2	-0.195594	0.00563904
ENSG00000167799	NUDT8	0.371218	0.0056612
ENSG00000160285	LSS	-0.335413	0.00567097
ENSG00000198270	TMEM116	0.541322	0.00569173
ENSG00000152104	PTPN14	-0.293133	0.00570723
ENSG00000265354	TIMM23	-0.211164	0.00571343
ENSG00000281398	SNHG4	-0.346697	0.00572535
ENSG00000185298	CCDC137	-0.279938	0.00572535
ENSG00000211584	SLC48A1	0.274643	0.00572535
ENSG00000071537	SEL1L	0.237254	0.00572535
ENSG00000170468	RIOX1	-0.288529	0.00575357
ENSG00000140612	SEC11A	0.333514	0.00575829
ENSG00000121104	FAM117A	-0.326691	0.00580355
ENSG00000131844	MCCC2	-0.22239	0.00580355
ENSG00000088247	KHSRP	-0.320479	0.00581125
ENSG00000114790	ARHGEF26	-0.218012	0.00582659
ENSG00000108094	CUL2	-0.206519	0.00589896
ENSG00000149557	FEZ1	0.448823	0.0059014
ENSG00000085872	CHERP	-0.377698	0.0059014
ENSG00000162669	HFM1	0.735905	0.00591255
ENSG00000103647	CORO2B	0.476583	0.00591255
ENSG00000130164	LDLR	-0.408212	0.00591255
ENSG00000090889	KIF4A	-0.241424	0.00591255
ENSG00000160087	UBE2J2	-0.207277	0.00591255
ENSG00000099901	RANBP1	-0.201865	0.00591255
ENSG00000055211	GINM1	0.252089	0.00591404
ENSG00000100726	TELO2	-0.270724	0.00592107
ENSG00000070404	FSTL3	0.42943	0.00592781
ENSG00000115232	ITGA4	0.344867	0.00592781
ENSG00000054267	ARID4B	-0.272861	0.00593187
ENSG00000104915	STX10	-0.259712	0.00593187
ENSG00000008838	MED24	-0.24971	0.00593187
ENSG00000183431	SF3A3	-0.199971	0.00593187
ENSG00000137076	TLN1	-0.374618	0.00595932
ENSG00000138439	FAM117B	-0.273316	0.00595932
ENSG00000188827	SLX4	-0.388227	0.00596109
ENSG00000137807	KIF23	-0.186017	0.00596109
ENSG00000150347	ARID5B	-0.379455	0.00596987
ENSG00000083896	YTHDC1	-0.297162	0.00596987
ENSG00000091542	ALKBH5	-0.294335	0.00596987
ENSG00000071082	RPL31	0.516836	0.00597543
ENSG00000157191	NECAP2	-0.210014	0.00599885
ENSG00000171298	GAA	0.254519	0.00600117
ENSG00000082516	GEMIN5	-0.250804	0.00600117
ENSG00000162063	CCNF	-0.297687	0.00602691
ENSG00000171456	ASXL1	-0.216598	0.00609086
ENSG00000134815	DHX34	-0.307566	0.00611582
ENSG00000197106	SLC6A17	0.598267	0.00612675
ENSG00000156587	UBE2L6	0.438997	0.00616199
ENSG00000155816	FMN2	-0.224112	0.00620007
ENSG00000189369	GSPT2	-0.355827	0.00625159
ENSG00000186998	EMID1	0.370179	0.00626043
ENSG00000183856	IQGAP3	0.317577	0.00626043
ENSG00000123595	RAB9A	0.34521	0.00627761
ENSG00000144115	THNSL2	0.559082	0.00633519
ENSG00000180530	NRIP1	0.26832	0.00633519
ENSG00000165983	PTER	0.25168	0.00638631
ENSG00000005238	ATOSB	0.765034	0.0063883
ENSG00000171262	FAM98B	-0.376661	0.00644515
ENSG00000111667	USP5	-0.301863	0.00644515
ENSG00000065183	WDR3	-0.243804	0.00644515
ENSG00000185515	BRCC3	-0.216348	0.00644515
ENSG00000103811	CTSH	0.481583	0.00646014
ENSG00000196878	LAMB3	0.710769	0.00651807
ENSG00000158966	CACHD1	-0.274249	0.00652559
ENSG00000112983	BRD8	-0.216852	0.00652583
ENSG00000204580	DDR1	0.240223	0.00655876
ENSG00000189306	RRP7A	-0.230848	0.00655876
ENSG00000145882	PCYOX1L	0.248039	0.00658267
ENSG00000061936	SFSWAP	-0.234387	0.00658267
ENSG00000172530	BANP	-0.288835	0.00658358
ENSG00000130204	TOMM40	-0.271203	0.00658729
ENSG00000124588	NQO2	0.250044	0.00658729
ENSG00000165209	STRBP	-0.2497	0.00658729
ENSG00000094975	SUCO	0.237782	0.00659112
ENSG00000127616	SMARCA4	-0.322749	0.00660128
ENSG00000108312	UBTF	-0.269075	0.00660128
ENSG00000130402	ACTN4	-0.309854	0.00660171
ENSG00000171130	ATP6V0E2	-0.260041	0.00660171
ENSG00000153113	CAST	-0.18105	0.00660171
ENSG00000138398	PPIG	-0.23491	0.00661229
ENSG00000288752		-0.951026	0.00665601
ENSG00000115361	ACADL	0.47106	0.00666152
ENSG00000010539	ZNF200	-0.238989	0.00669435
ENSG00000230091	TMEM254-AS1	0.79232	0.00669462
ENSG00000126787	DLGAP5	-0.235237	0.00671375
ENSG00000134987	WDR36	-0.221402	0.00674498
ENSG00000138674	SEC31A	-0.220526	0.00676425
ENSG00000087269	NOP14	-0.254869	0.00676457
ENSG00000001497	LAS1L	-0.284385	0.00676801
ENSG00000196235	SUPT5H	-0.275824	0.00676801
ENSG00000140750	ARHGAP17	-0.267586	0.00676801
ENSG00000035141	FAM136A	-0.23357	0.00676801
ENSG00000112414	ADGRG6	0.274748	0.00682925
ENSG00000114353	GNAI2	-0.250805	0.00682925
ENSG00000160208	RRP1B	-0.295378	0.00684245
ENSG00000142871	CCN1	0.325943	0.00684902
ENSG00000133706	LARS1	0.194144	0.00684902
ENSG00000129422	MTUS1	-0.262814	0.00685881
ENSG00000153922	CHD1	-0.258966	0.00685881
ENSG00000143786	CNIH3	0.330975	0.0068744
ENSG00000135316	SYNCRIP	-0.316217	0.0068744
ENSG00000152749	GPR180	0.31711	0.00688716
ENSG00000108468	CBX1	-0.294762	0.00689726
ENSG00000137806	NDUFAF1	-0.27523	0.00690894
ENSG00000125691	RPL23	0.38058	0.00692427
ENSG00000073060	SCARB1	-0.26062	0.00692427
ENSG00000143799	PARP1	-0.316418	0.00692508
ENSG00000162623	TYW3	-0.201873	0.0069282
ENSG00000150687	PRSS23	0.25772	0.00699546
ENSG00000240771	ARHGEF25	-0.357012	0.00700133
ENSG00000198435	NRARP	-0.293837	0.00700516
ENSG00000033100	CHPF2	-0.284899	0.00700516
ENSG00000121005	CRISPLD1	0.343302	0.00705057
ENSG00000184232	OAF	0.252275	0.00705057
ENSG00000136819	C9orf78	-0.244569	0.00705057
ENSG00000149782	PLCB3	-0.303709	0.00711781
ENSG00000155393	HEATR3	-0.225164	0.00711781
ENSG00000123609	NMI	0.515374	0.00712836
ENSG00000095319	NUP188	-0.297224	0.00716211
ENSG00000172201	ID4	0.297953	0.00720758
ENSG00000168938	PPIC	0.263007	0.00720758
ENSG00000110911	SLC11A2	-0.199344	0.0072295
ENSG00000127837	AAMP	-0.232899	0.00724661
ENSG00000175727	MLXIP	-0.249174	0.00724767
ENSG00000013503	POLR3B	-0.24251	0.00725422
ENSG00000092068	SLC7A8	-0.456111	0.00729745
ENSG00000153944	MSI2	-0.235699	0.00732236
ENSG00000108679	LGALS3BP	-0.29562	0.00743351
ENSG00000107929	LARP4B	-0.236721	0.00743351
ENSG00000228300	FAM174C	-0.265867	0.00743976
ENSG00000163931	TKT	-0.257271	0.00749555
ENSG00000106012	IQCE	-0.324651	0.00749885
ENSG00000181220	ZNF746	-0.295304	0.00749885
ENSG00000099364	FBXL19	-0.270027	0.00749885
ENSG00000178966	RMI1	0.266761	0.00749885
ENSG00000176102	CSTF3	-0.208496	0.00749885
ENSG00000198134	PTMAP9	-0.672303	0.00751083
ENSG00000163516	ANKZF1	-0.24216	0.00751646
ENSG00000146063	TRIM41	-0.254501	0.00755224
ENSG00000119632	IFI27L2	0.354468	0.00755643
ENSG00000014123	UFL1	0.258228	0.00760626
ENSG00000096384	HSP90AB1	-0.215488	0.00761784
ENSG00000115041	KCNIP3	0.372249	0.0076181
ENSG00000151773	CCDC122	0.339503	0.00764588
ENSG00000115053	NCL	-0.31969	0.00764588
ENSG00000181458	TMEM45A	-0.434267	0.00770636
ENSG00000140995	DEF8	-0.260178	0.00774729
ENSG00000079819	EPB41L2	-0.253098	0.00776733
ENSG00000113657	DPYSL3	-0.254179	0.00777238
ENSG00000138286	FAM149B1	0.27581	0.00779281
ENSG00000142945	KIF2C	-0.235953	0.00779281
ENSG00000076826	CAMSAP3	-0.301583	0.00782597
ENSG00000171867	PRNP	0.216645	0.00786182
ENSG00000099968	BCL2L13	0.187487	0.00786346
ENSG00000164323	CFAP97	0.265419	0.00794543
ENSG00000136943	CTSV	-0.259142	0.00794543
ENSG00000079313	REXO1	-0.250162	0.00794543
ENSG00000260920		0.455395	0.00797175
ENSG00000189184	PCDH18	-0.448396	0.00797175
ENSG00000198034	RPS4X	0.309513	0.00797175
ENSG00000153207	AHCTF1	-0.248462	0.00797175
ENSG00000112367	FIG4	0.221888	0.00797175
ENSG00000107779	BMPR1A	0.219382	0.00797175
ENSG00000164938	TP53INP1	0.407655	0.00799833
ENSG00000159784	FAM131B	0.393214	0.00799833
ENSG00000204128	C2orf72	-0.336421	0.00799833
ENSG00000092330	TINF2	0.297602	0.00799833
ENSG00000136824	SMC2	-0.262399	0.00799833
ENSG00000129353	SLC44A2	0.261288	0.00799833
ENSG00000107758	PPP3CB	-0.183629	0.00799833
ENSG00000102974	CTCF	-0.256657	0.0080107
ENSG00000107263	RAPGEF1	-0.270707	0.00802533
ENSG00000164171	ITGA2	-0.321389	0.00803354
ENSG00000163923	RPL39L	0.351168	0.00804275
ENSG00000205476	CCDC85C	-0.27621	0.00804275
ENSG00000110075	PPP6R3	-0.223617	0.00804275
ENSG00000196227	FAM217B	-0.214326	0.00804275
ENSG00000141456	PELP1	-0.279317	0.00808301
ENSG00000138028	CGREF1	0.294395	0.00810831
ENSG00000103549	RNF40	-0.310854	0.00810876
ENSG00000175334	BANF1	-0.209512	0.00810876
ENSG00000171109	MFN1	-0.218385	0.00814947
ENSG00000183150	GPR19	0.544784	0.00817113
ENSG00000149743	TRPT1	0.338475	0.00817113
ENSG00000149091	DGKZ	-0.231188	0.00819018
ENSG00000168116	KIAA1586	0.293617	0.00819173
ENSG00000130176	CNN1	0.656497	0.00820117
ENSG00000168092	PAFAH1B2	-0.238514	0.00820952
ENSG00000149136	SSRP1	-0.235491	0.00821915
ENSG00000105341	DMAC2	-0.247157	0.00826182
ENSG00000085733	CTTN	-0.259981	0.00830048
ENSG00000116688	MFN2	-0.245463	0.00831962
ENSG00000124787	RPP40	0.348168	0.00834736
ENSG00000105928	GSDME	0.482281	0.00835308
ENSG00000197785	ATAD3A	-0.26659	0.00837177
ENSG00000214389	RPS3AP26	0.496852	0.00838003
ENSG00000141505	ASGR1	0.69461	0.00838391
ENSG00000204852	TCTN1	0.263108	0.00838391
ENSG00000197461	PDGFA	0.332208	0.00838966
ENSG00000172037	LAMB2	0.329662	0.00838966
ENSG00000186470	BTN3A2	-0.29434	0.00838966
ENSG00000160710	ADAR	-0.26402	0.00838966
ENSG00000145623	OSMR	0.578994	0.00841821
ENSG00000240498	CDKN2B-AS1	0.483679	0.0084308
ENSG00000134308	YWHAQ	-0.171814	0.00843328
ENSG00000108557	RAI1	-0.283751	0.00845305
ENSG00000215883	CYB5RL	-0.311432	0.00846311
ENSG00000124789	NUP153	-0.26512	0.00846894
ENSG00000071655	MBD3	-0.249818	0.00853405
ENSG00000090686	USP48	-0.21086	0.00853405
ENSG00000139842	CUL4A	-0.189546	0.00856092
ENSG00000165494	PCF11	-0.222657	0.00856111
ENSG00000159387	IRX6	0.427515	0.00858717
ENSG00000165169	DYNLT3	0.267581	0.00860733
ENSG00000172009	THOP1	-0.236085	0.00863328
ENSG00000205464	ATP6AP1L	0.427875	0.00864172
ENSG00000180481	GLIPR1L2	0.964052	0.00865944
ENSG00000119698	PPP4R4	0.356363	0.00865944
ENSG00000196199	MPHOSPH8	-0.289281	0.00865944
ENSG00000064419	TNPO3	-0.270333	0.00865944
ENSG00000163629	PTPN13	0.261715	0.00870415
ENSG00000161036	LRWD1	-0.209865	0.0087083
ENSG00000177885	GRB2	-0.209758	0.00872136
ENSG00000152795	HNRNPDL	-0.193667	0.00872136
ENSG00000025800	KPNA6	-0.290323	0.00873805
ENSG00000105058	FAM32A	-0.186644	0.00873805
ENSG00000136717	BIN1	0.470334	0.0087407
ENSG00000179151	EDC3	-0.215692	0.0087412
ENSG00000188732	FAM221A	0.388865	0.00874646
ENSG00000137720	CFAP68	0.407595	0.00875602
ENSG00000121152	NCAPH	-0.238921	0.0087705
ENSG00000187902	SHISA7	0.980178	0.00878193
ENSG00000156709	AIFM1	-0.289792	0.00880511
ENSG00000163798	SLC4A1AP	-0.228055	0.00880511
ENSG00000033327	GAB2	0.359245	0.00883348
ENSG00000177613	CSTF2T	-0.267784	0.00883348
ENSG00000101347	SAMHD1	-0.244042	0.00883348
ENSG00000176974	SHMT1	-0.248563	0.00884181
ENSG00000247077	PGAM5	-0.203483	0.0088605
ENSG00000176155	CCDC57	0.360347	0.00886868
ENSG00000104964	TLE5	-0.193566	0.0088948
ENSG00000099783	HNRNPM	-0.495479	0.00893961
ENSG00000144028	SNRNP200	-0.355112	0.00894389
ENSG00000162413	KLHL21	-0.270855	0.00901985
ENSG00000108829	LRRC59	-0.205733	0.00901985
ENSG00000062485	CS	-0.234998	0.00904418
ENSG00000170515	PA2G4	-0.219165	0.00906153
ENSG00000263001	GTF2I	-0.326235	0.00906541
ENSG00000274276		0.356592	0.00910021
ENSG00000079277	MKNK1	-0.256797	0.00910137
ENSG00000185352	HS6ST3	0.228969	0.00910137
ENSG00000141367	CLTC	-0.27505	0.00914077
ENSG00000101442	ACTR5	-0.299715	0.00917051
ENSG00000171388	APLN	-0.567573	0.00917509
ENSG00000214182	PTMAP5	-0.364521	0.00921509
ENSG00000071073	MGAT4A	0.263784	0.00925671
ENSG00000203883	SOX18	-0.405615	0.00928376
ENSG00000185386	MAPK11	0.305191	0.00931304
ENSG00000172375	C2CD2L	0.276025	0.00931304
ENSG00000100577	GSTZ1	0.207111	0.00932493
ENSG00000227057	WDR46	-0.253991	0.0094249
ENSG00000196177	ACADSB	-0.237532	0.00947028
ENSG00000138071	ACTR2	-0.233194	0.00947028
ENSG00000166716	ZNF592	-0.234408	0.00948698
ENSG00000123136	DDX39A	-0.161394	0.00948698
ENSG00000116455	WDR77	-0.280145	0.00949037
ENSG00000128928	IVD	-0.233752	0.00949037
ENSG00000011295	TTC19	0.248827	0.00950853
ENSG00000099800	TIMM13	-0.260608	0.00951942
ENSG00000114745	GORASP1	-0.2536	0.00951942
ENSG00000122882	ECD	-0.216819	0.00951942
ENSG00000076248	UNG	-0.205241	0.00951942
ENSG00000142002	DPP9	-0.326405	0.00953129
ENSG00000114023	FAM162A	-0.336743	0.00954737
ENSG00000101161	PRPF6	-0.294341	0.00954737
ENSG00000204120	GIGYF2	-0.323095	0.00959075
ENSG00000166851	PLK1	-0.274647	0.00959716
ENSG00000153956	CACNA2D1	0.269071	0.00960569
ENSG00000034053	APBA2	-0.253884	0.00960569
ENSG00000172766	NAA16	-0.254868	0.00960964
ENSG00000103148	NPRL3	-0.267786	0.00964377
ENSG00000164091	WDR82	-0.221094	0.00964377
ENSG00000119777	TMEM214	-0.274948	0.00964578
ENSG00000204160	ZDHHC18	-0.230788	0.00968767
ENSG00000107816	LZTS2	-0.187012	0.00968767
ENSG00000165732	DDX21	-0.231547	0.00969604
ENSG00000108424	KPNB1	-0.234802	0.00969636
ENSG00000185745	IFIT1	-0.529082	0.00970765
ENSG00000108511	HOXB6	-0.300417	0.00970765
ENSG00000084090	STARD7	-0.145199	0.00973049
ENSG00000206538	VGLL3	-0.328187	0.00975204
ENSG00000176148	TCP11L1	0.288933	0.00975845
ENSG00000198894	CIPC	-0.233994	0.00976376
ENSG00000236104	ZBTB22	0.241507	0.0097854
ENSG00000130119	GNL3L	-0.287047	0.00978707
ENSG00000124151	NCOA3	-0.27466	0.0097972
ENSG00000168268	NT5DC2	-0.288278	0.00980737
ENSG00000071626	DAZAP1	-0.223953	0.00980737
ENSG00000138760	SCARB2	0.175016	0.00980737
ENSG00000158161	EYA3	-0.25184	0.00983912
ENSG00000137876	RSL24D1	0.448001	0.00984844
ENSG00000196943	NOP9	-0.30287	0.0098504
ENSG00000143155	TIPRL	0.290215	0.0098504
ENSG00000140365	COMMD4	-0.22127	0.0098828
ENSG00000127022	CANX	0.150963	0.00989681
ENSG00000144339	TMEFF2	-0.458113	0.009913
ENSG00000040633	PHF23	-0.266375	0.00998715
ENSG00000162734	PEA15	0.26136	0.0100251
ENSG00000166197	NOLC1	-0.223313	0.0100712
ENSG00000126778	SIX1	-0.275212	0.0100732
ENSG00000144668	ITGA9	0.434608	0.0100958
ENSG00000002834	LASP1	-0.332353	0.0101196
ENSG00000132122	SPATA6	0.341654	0.0101338
ENSG00000007341	ST7L	0.219093	0.0101338
ENSG00000140948	ZCCHC14	-0.256896	0.0101848
ENSG00000124541	RRP36	-0.21619	0.0102754
ENSG00000100056	ESS2	-0.259973	0.0103508
ENSG00000054965	FAM168A	-0.2554	0.0103708
ENSG00000101901	ALG13	0.193614	0.0103708
ENSG00000079931	MOXD1	0.211227	0.0103796
ENSG00000113360	DROSHA	-0.267071	0.010392
ENSG00000100142	POLR2F	-0.201013	0.0104013
ENSG00000129932	DOHH	-0.335594	0.0104129
ENSG00000247095	MIR210HG	-1.10302	0.0104195
ENSG00000165312	OTUD1	0.356201	0.0104195
ENSG00000197457	STMN3	-0.258398	0.0104195
ENSG00000177733	HNRNPA0	-0.218682	0.0104221
ENSG00000116885	OSCP1	0.388771	0.0105363
ENSG00000251562	MALAT1	0.814953	0.0105456
ENSG00000100027	YPEL1	0.470682	0.0105456
ENSG00000127328	RAB3IP	0.211349	0.0105779
ENSG00000143507	DUSP10	0.45638	0.0106184
ENSG00000170004	CHD3	-0.306134	0.0106473
ENSG00000116649	SRM	-0.275702	0.0107089
ENSG00000110046	ATG2A	-0.331315	0.0107219
ENSG00000071564	TCF3	-0.252069	0.0107272
ENSG00000126067	PSMB2	-0.214406	0.0108182
ENSG00000139597	N4BP2L1	0.769606	0.0108796
ENSG00000159184	HOXB13	-0.301591	0.0108955
ENSG00000154153	RETREG1	0.261471	0.0109069
ENSG00000135241	PNPLA8	0.327002	0.0109423
ENSG00000132780	NASP	-0.234289	0.0109499
ENSG00000142634	EFHD2	-0.230653	0.0109499
ENSG00000142937	RPS8	0.364271	0.0109695
ENSG00000033867	SLC4A7	0.318283	0.0109695
ENSG00000163013	FBXO41	-0.275949	0.0109695
ENSG00000073008	PVR	0.218261	0.010999
ENSG00000140988	RPS2	0.257342	0.0110082
ENSG00000073712	FERMT2	0.195019	0.0110231
ENSG00000213638	ADAT3	-0.457937	0.0110279
ENSG00000131462	TUBG1	-0.287187	0.0110835
ENSG00000111145	ELK3	-0.282787	0.0110835
ENSG00000172831	CES2	-0.264697	0.011103
ENSG00000136014	USP44	0.345515	0.0111124
ENSG00000143319	ISG20L2	-0.237316	0.0111124
ENSG00000180720	CHRM4	0.676863	0.011114
ENSG00000145220	LYAR	-0.274092	0.011114
ENSG00000176209	SMIM19	0.35282	0.0111162
ENSG00000112473	SLC39A7	-0.264353	0.0111186
ENSG00000162496	DHRS3	-0.265803	0.0112277
ENSG00000179912	R3HDM2	0.209691	0.0112421
ENSG00000151575	TEX9	0.379939	0.0112904
ENSG00000107882	SUFU	-0.32018	0.0113574
ENSG00000124406	ATP8A1	0.301876	0.0113584
ENSG00000105866	SP4	-0.248567	0.0113584
ENSG00000265808	SEC22B	-0.190095	0.0113584
ENSG00000146281	PM20D2	-0.19715	0.0113663
ENSG00000011376	LARS2	-0.252328	0.0113668
ENSG00000159140	SON	-0.308555	0.0114402
ENSG00000198208	RPS6KL1	0.293732	0.0114594
ENSG00000179918	SEPHS2	-0.190829	0.0114896
ENSG00000102024	PLS3	-0.160448	0.0115206
ENSG00000178026	LRRC75B	0.361415	0.0115252
ENSG00000109534	GAR1	-0.332606	0.0115252
ENSG00000104356	POP1	-0.371044	0.0115344
ENSG00000168101	NUDT16L1	-0.258739	0.0115769
ENSG00000112941	TENT4A	-0.214667	0.0115876
ENSG00000133460	SLC2A11	0.41495	0.0116243
ENSG00000100109	TFIP11	-0.263059	0.011646
ENSG00000105991	HOXA1	-0.399339	0.0116745
ENSG00000141503	MINK1	-0.306042	0.0116745
ENSG00000088367	EPB41L1	-0.299443	0.0116745
ENSG00000153933	DGKE	0.238028	0.0116745
ENSG00000203485	INF2	-0.235456	0.0116745
ENSG00000156273	BACH1	0.218044	0.0116745
ENSG00000164104	HMGB2	0.227244	0.0116817
ENSG00000245556	SCAMP1-AS1	0.391616	0.0116905
ENSG00000198690	FAN1	0.249667	0.0116912
ENSG00000163975	MELTF	0.303492	0.011754
ENSG00000135801	TAF5L	-0.166462	0.0117753
ENSG00000119326	CTNNAL1	0.284649	0.0117966
ENSG00000113296	THBS4	0.464652	0.0118174
ENSG00000170632	ARMC10	0.265847	0.0118293
ENSG00000113070	HBEGF	0.379852	0.011839
ENSG00000161914	ZNF653	-0.395439	0.01187
ENSG00000105173	CCNE1	-0.202083	0.0118894
ENSG00000138074	SLC5A6	-0.216649	0.0119556
ENSG00000157734	SNX22	-0.304855	0.0119888
ENSG00000155115	GTF3C6	-0.214851	0.0120062
ENSG00000131876	SNRPA1	-0.204388	0.0120343
ENSG00000167967	E4F1	-0.251165	0.0120804
ENSG00000269190	FBXO17	0.188791	0.0121196
ENSG00000111843	TMEM14C	0.348371	0.0121361
ENSG00000095752	IL11	0.967393	0.0121494
ENSG00000196700	ZNF512B	-0.249058	0.0122206
ENSG00000134758	RNF138	0.297729	0.0122333
ENSG00000112972	HMGCS1	-0.264809	0.0122868
ENSG00000286393		0.975514	0.0123063
ENSG00000148481	MINDY3	0.226549	0.0123363
ENSG00000108176	DNAJC12	0.288757	0.0123611
ENSG00000138668	HNRNPD	-0.321974	0.0123679
ENSG00000204673	AKT1S1	-0.286696	0.0123679
ENSG00000136045	PWP1	-0.166185	0.0123858
ENSG00000140386	SCAPER	0.267956	0.0123922
ENSG00000279140		-0.760023	0.0124022
ENSG00000158109	TPRG1L	-0.243993	0.0124022
ENSG00000163453	IGFBP7	0.605626	0.0124119
ENSG00000234741	GAS5	0.630173	0.0124594
ENSG00000134287	ARF3	-0.277626	0.0124886
ENSG00000111799	COL12A1	0.632851	0.0125216
ENSG00000104324	CPQ	0.600702	0.0125216
ENSG00000105085	MED26	-0.405003	0.0125344
ENSG00000114942	EEF1B2	0.347371	0.0125353
ENSG00000021645	NRXN3	-0.297113	0.012596
ENSG00000100650	SRSF5	-0.46108	0.0126026
ENSG00000233101	HOXB-AS3	-0.409567	0.0126026
ENSG00000107736	CDH23	0.305943	0.0126026
ENSG00000078687	TNRC6C	-0.302842	0.0126026
ENSG00000184220	CMSS1	0.262137	0.0126026
ENSG00000164896	FASTK	-0.254706	0.0126026
ENSG00000179115	FARSA	-0.251908	0.0126026
ENSG00000139746	RBM26	-0.228495	0.0126026
ENSG00000100116	GCAT	0.222794	0.0126026
ENSG00000004897	CDC27	-0.192853	0.0126026
ENSG00000156030	MIDEAS	-0.278553	0.0126046
ENSG00000163930	BAP1	-0.238361	0.0126194
ENSG00000180879	SSR4	0.26559	0.0126822
ENSG00000025423	HSD17B6	0.37824	0.0126886
ENSG00000186468	RPS23	0.299625	0.0126886
ENSG00000106245	BUD31	0.268093	0.0127079
ENSG00000008394	MGST1	-0.245056	0.0127079
ENSG00000158186	MRAS	0.363041	0.0127169
ENSG00000160113	NR2F6	-0.24074	0.0127489
ENSG00000075151	EIF4G3	-0.274178	0.0127901
ENSG00000106244	PDAP1	-0.2666	0.0128044
ENSG00000205937	RNPS1	-0.1704	0.0128167
ENSG00000168152	THAP9	0.37298	0.0128401
ENSG00000155886	SLC24A2	-0.973827	0.0128537
ENSG00000183624	HMCES	-0.287407	0.0128537
ENSG00000160785	SLC25A44	-0.268036	0.0128549
ENSG00000174672	BRSK2	-0.266543	0.0128549
ENSG00000035403	VCL	-0.253675	0.0128549
ENSG00000204217	BMPR2	0.204085	0.0129158
ENSG00000182095	TNRC18	-0.29362	0.0129336
ENSG00000165219	GAPVD1	-0.239056	0.0129336
ENSG00000105499	PLA2G4C	0.966368	0.0129481
ENSG00000135541	AHI1	0.276725	0.0129542
ENSG00000151892	GFRA1	0.255231	0.0129542
ENSG00000243224	TWF2-DT	0.783737	0.0130011
ENSG00000141198	TOM1L1	0.261595	0.0130011
ENSG00000065000	AP3D1	-0.255459	0.0130068
ENSG00000011198	ABHD5	0.248031	0.0130068
ENSG00000232533	FAM131B-AS2	0.429301	0.013014
ENSG00000162521	RBBP4	-0.138331	0.013014
ENSG00000162882	HAAO	0.565646	0.0130154
ENSG00000108298	RPL19	0.320379	0.0130467
ENSG00000121900	TMEM54	0.293584	0.0130518
ENSG00000099625	CBARP	0.309861	0.0131477
ENSG00000204381	LAYN	0.371919	0.0131972
ENSG00000088881	EBF4	0.306199	0.0131972
ENSG00000205765	RIMOC1	-0.211588	0.0132243
ENSG00000175602	CCDC85B	-0.234756	0.0132539
ENSG00000164252	AGGF1	-0.256331	0.013268
ENSG00000167543	TP53I13	0.226113	0.0132705
ENSG00000160200	CBS	0.457473	0.0133032
ENSG00000106992	AK1	-0.420118	0.0133032
ENSG00000122008	POLK	0.273332	0.0133032
ENSG00000020633	RUNX3	-0.228145	0.0133032
ENSG00000154319	FAM167A	0.348356	0.0133202
ENSG00000156172	CFAP418	0.4128	0.0133347
ENSG00000157014	TATDN2	-0.258049	0.013361
ENSG00000170634	ACYP2	0.506569	0.0133713
ENSG00000167747	C19orf48P	0.21214	0.0134703
ENSG00000161016	RPL8	0.265384	0.0134824
ENSG00000020256	ZFP64	-0.23959	0.0134824
ENSG00000176165	FOXG1	-0.256734	0.0134826
ENSG00000242485	MRPL20	-0.21022	0.0134826
ENSG00000197077	KIAA1671	-0.311256	0.0135278
ENSG00000083520	DIS3	-0.163816	0.0135316
ENSG00000203875	SNHG5	0.407175	0.0135525
ENSG00000074855	ANO8	0.322003	0.0135525
ENSG00000140873	ADAMTS18	1.00216	0.0135664
ENSG00000144120	TMEM177	-0.253931	0.0135664
ENSG00000104142	VPS18	-0.314319	0.0135686
ENSG00000196497	IPO4	-0.718243	0.0136053
ENSG00000136378	ADAMTS7	0.503645	0.0136264
ENSG00000007202	BLTP2	-0.25877	0.0136535
ENSG00000162702	ZNF281	-0.238202	0.0136858
ENSG00000124496	TRERF1	-0.317144	0.0137044
ENSG00000134717	BTF3L4	0.303402	0.013802
ENSG00000176170	SPHK1	0.336869	0.0138159
ENSG00000213588	ZBTB9	-0.308735	0.0138159
ENSG00000101421	CHMP4B	-0.22984	0.0138159
ENSG00000063854	HAGH	0.218305	0.0138515
ENSG00000111144	LTA4H	-0.210605	0.0138582
ENSG00000079215	SLC1A3	-0.202022	0.0138582
ENSG00000136450	SRSF1	-0.197825	0.0138582
ENSG00000005194	CIAPIN1	-0.177467	0.0138582
ENSG00000170855	TRIAP1	-0.227527	0.0139049
ENSG00000113810	SMC4	-0.185599	0.0139049
ENSG00000117543	DPH5	0.311156	0.0139069
ENSG00000104824	HNRNPL	-0.261172	0.0139289
ENSG00000183741	CBX6	-0.237045	0.0139289
ENSG00000121060	TRIM25	-0.227253	0.0139289
ENSG00000132470	ITGB4	0.572484	0.0140157
ENSG00000132570	PCBD2	0.303241	0.0140157
ENSG00000104177	MYEF2	0.200733	0.0140209
ENSG00000198087	CD2AP	-0.216641	0.014029
ENSG00000118513	MYB	-0.372253	0.0140596
ENSG00000173041	ZNF680	0.330995	0.0140596
ENSG00000157870	PRXL2B	-0.255927	0.0140596
ENSG00000007923	DNAJC11	-0.249148	0.0140732
ENSG00000139154	AEBP2	-0.296951	0.0141595
ENSG00000264364	DYNLL2	-0.25935	0.0141634
ENSG00000089327	FXYD5	0.237688	0.0141634
ENSG00000130158	DOCK6	0.278336	0.0141884
ENSG00000137767	SQOR	0.498875	0.0141939
ENSG00000139579	NABP2	-0.203831	0.0142112
ENSG00000109775	UFSP2	0.284956	0.0142476
ENSG00000226328	NUP50-DT	0.434339	0.0142619
ENSG00000147883	CDKN2B	0.20309	0.0143276
ENSG00000163938	GNL3	-0.196685	0.014369
ENSG00000119801	YPEL5	0.390252	0.0144432
ENSG00000103496	STX4	-0.273578	0.0144748
ENSG00000131116	ZNF428	-0.21732	0.014482
ENSG00000134265	NAPG	0.193859	0.014482
ENSG00000141664	ZCCHC2	-0.281414	0.0145216
ENSG00000173846	PLK3	0.407928	0.0145678
ENSG00000198265	HELZ	-0.271985	0.0145678
ENSG00000112584	FAM120B	-0.249978	0.0145678
ENSG00000134690	CDCA8	-0.200648	0.0145678
ENSG00000145592	RPL37	0.48044	0.0145707
ENSG00000109111	SUPT6H	-0.295244	0.014617
ENSG00000266074	BAHCC1	-0.338559	0.0146329
ENSG00000145604	SKP2	-0.159396	0.0146329
ENSG00000197121	PGAP1	0.270775	0.0146839
ENSG00000078900	TP73	-0.236056	0.0146839
ENSG00000040275	SPDL1	-0.187263	0.0146839
ENSG00000156381	ANKRD9	-0.199065	0.0147331
ENSG00000204334	ERICH2	0.472102	0.0147772
ENSG00000087274	ADD1	-0.235271	0.0148302
ENSG00000178921	PFAS	-0.341591	0.0148402
ENSG00000113758	DBN1	-0.205919	0.0148586
ENSG00000115419	GLS	-0.240039	0.014865
ENSG00000128590	DNAJB9	0.412659	0.0148685
ENSG00000096093	EFHC1	0.326156	0.0148685
ENSG00000156875	MFSD14A	0.344537	0.0148873
ENSG00000173614	NMNAT1	0.29576	0.0149062
ENSG00000137261	KIAA0319	-0.439607	0.0149081
ENSG00000130749	ZC3H4	-0.311351	0.0149181
ENSG00000125741	OPA3	-0.271136	0.0149181
ENSG00000110092	CCND1	-0.267803	0.0149517
ENSG00000003436	TFPI	0.341545	0.0149562
ENSG00000063180	CA11	0.352853	0.0149821
ENSG00000186577	SMIM29	0.274308	0.0149821
ENSG00000142207	URB1	-0.298109	0.0150268
ENSG00000166263	STXBP4	-0.249368	0.0151172
ENSG00000114346	ECT2	-0.191576	0.0151172
ENSG00000159842	ABR	-0.222997	0.0151368
ENSG00000103742	IGDCC4	0.297805	0.0151427
ENSG00000102910	LONP2	-0.213637	0.0151537
ENSG00000160752	FDPS	-0.186351	0.0151537
ENSG00000135314	KHDC1	-0.268445	0.015179
ENSG00000152061	RABGAP1L	0.206023	0.0151874
ENSG00000136770	DNAJC1	0.23127	0.0151942
ENSG00000198026	ZNF335	-0.296544	0.0152075
ENSG00000107404	DVL1	-0.204605	0.0153063
ENSG00000167815	PRDX2	-0.223087	0.0153743
ENSG00000120075	HOXB5	-0.347736	0.0153806
ENSG00000173276	ZBTB21	0.183611	0.0154218
ENSG00000132879	FBXO44	-0.224628	0.0154356
ENSG00000081087	OSTM1	0.199587	0.0154639
ENSG00000136628	EPRS1	0.169752	0.0155093
ENSG00000143315	PIGM	-0.216964	0.0155486
ENSG00000196083	IL1RAP	0.336354	0.0155573
ENSG00000198478	SH3BGRL2	0.184566	0.0155798
ENSG00000244509	APOBEC3C	-0.219832	0.0156641
ENSG00000060069	CTDP1	-0.317064	0.0156681
ENSG00000182551	ADI1	-0.194842	0.0156681
ENSG00000170919	TPT1-AS1	0.363254	0.0156698
ENSG00000198873	GRK5	-0.315971	0.0156934
ENSG00000141098	GFOD2	-0.243645	0.0157995
ENSG00000130349	MTRES1	-0.268324	0.0158249
ENSG00000111206	FOXM1	-0.217813	0.0158714
ENSG00000042088	TDP1	-0.197951	0.0159296
ENSG00000095794	CREM	0.218598	0.0159377
ENSG00000166046	TCP11L2	0.384179	0.0159423
ENSG00000141068	KSR1	-0.299484	0.0159635
ENSG00000187778	MCRS1	-0.178613	0.0160243
ENSG00000187266	EPOR	0.341707	0.016025
ENSG00000170545	SMAGP	0.313541	0.0161351
ENSG00000247556	OIP5-AS1	0.171428	0.0161879
ENSG00000027697	IFNGR1	0.290918	0.016214
ENSG00000119862	LGALSL	0.26139	0.0162566
ENSG00000135333	EPHA7	-0.189175	0.0162566
ENSG00000175467	SART1	-0.321412	0.0163392
ENSG00000166902	MRPL16	-0.218723	0.01634
ENSG00000073578	SDHA	-0.282697	0.0163917
ENSG00000111142	METAP2	-0.181074	0.0164654
ENSG00000291107		0.668136	0.0165172
ENSG00000047056	WDR37	-0.242884	0.0165172
ENSG00000165006	UBAP1	-0.22342	0.0165496
ENSG00000243926	TIPARP-AS1	0.662866	0.0165507
ENSG00000139445	FOXN4	-0.299719	0.01658
ENSG00000167325	RRM1	-0.198737	0.0165882
ENSG00000104870	FCGRT	0.236215	0.0166516
ENSG00000226221	RPL26P19	0.509025	0.0166964
ENSG00000124299	PEPD	-0.266152	0.0166964
ENSG00000166167	BTRC	-0.263375	0.0166964
ENSG00000226137	BAIAP2-DT	-0.289059	0.0167059
ENSG00000133026	MYH10	-0.304406	0.0167445
ENSG00000135124	P2RX4	0.252547	0.0167445
ENSG00000185787	MORF4L1	-0.163954	0.0167445
ENSG00000184939	ZFP90	0.237224	0.0169322
ENSG00000113615	SEC24A	-0.245564	0.0169758
ENSG00000093000	NUP50	-0.189963	0.0169758
ENSG00000138622	HCN4	0.448816	0.0169924
ENSG00000107566	ERLIN1	0.236829	0.0169972
ENSG00000072062	PRKACA	-0.270762	0.0170086
ENSG00000104679	R3HCC1	-0.18519	0.0170717
ENSG00000188747	NOXA1	0.601615	0.017073
ENSG00000100994	PYGB	-0.237562	0.017073
ENSG00000279539		-0.509539	0.0170965
ENSG00000176095	IP6K1	-0.242328	0.0171136
ENSG00000102978	POLR2C	-0.193163	0.0171197
ENSG00000188707	ZBED10P	-0.285088	0.0171336
ENSG00000156671	SAMD8	0.207226	0.0171969
ENSG00000196557	CACNA1H	0.303941	0.0172333
ENSG00000163166	IWS1	-0.219917	0.0172476
ENSG00000142453	CARM1	-0.244789	0.0173651
ENSG00000159720	ATP6V0D1	-0.22825	0.017464
ENSG00000115234	SNX17	-0.174028	0.0175106
ENSG00000139624	CERS5	0.184322	0.017519
ENSG00000138758	SEPTIN11	-0.195248	0.0175405
ENSG00000167900	TK1	-0.192302	0.0175702
ENSG00000141458	NPC1	0.185572	0.0175702
ENSG00000172197	MBOAT1	0.255341	0.0176288
ENSG00000133114	GPALPP1	0.213055	0.0176288
ENSG00000115520	COQ10B	0.303838	0.0176508
ENSG00000104343	UBE2W	0.314404	0.0176675
ENSG00000089902	RCOR1	-0.232673	0.017688
ENSG00000068305	MEF2A	0.221175	0.017688
ENSG00000109118	PHF12	-0.233694	0.017699
ENSG00000023734	STRAP	-0.152982	0.017699
ENSG00000079459	FDFT1	-0.201501	0.0177078
ENSG00000168918	INPP5D	0.619073	0.0178034
ENSG00000004478	FKBP4	-0.22114	0.0178132
ENSG00000196642	RABL6	-0.198557	0.01791
ENSG00000088325	TPX2	-0.250566	0.0179163
ENSG00000254682	DHCR7-DT	-0.414555	0.0179448
ENSG00000152192	POU4F1	-0.270278	0.0179922
ENSG00000130816	DNMT1	-0.251966	0.0180117
ENSG00000230615		0.69974	0.018022
ENSG00000167004	PDIA3	-0.149551	0.0180468
ENSG00000138380	CARF	0.413691	0.0180693
ENSG00000049860	HEXB	0.218567	0.0181295
ENSG00000226419	SLC16A1-AS1	0.283533	0.0181639
ENSG00000204628	RACK1	0.238778	0.0181639
ENSG00000173473	SMARCC1	-0.226474	0.0181639
ENSG00000169635	HIC2	-0.26493	0.0182212
ENSG00000109184	DCUN1D4	0.246582	0.018223
ENSG00000185269	NOTUM	0.852043	0.0182627
ENSG00000173540	GMPPB	-0.298894	0.0182758
ENSG00000153832	FBXO36	0.596382	0.0182863
ENSG00000149187	CELF1	-0.218551	0.0182998
ENSG00000158526	TSR2	-0.262259	0.0184566
ENSG00000214279	SCART1	0.868369	0.0184782
ENSG00000275835	TUBGCP5	-0.196876	0.0185663
ENSG00000148411	NACC2	-0.278892	0.0185814
ENSG00000177410	ZFAS1	0.594671	0.0186145
ENSG00000091656	ZFHX4	-0.322122	0.0186145
ENSG00000127252	PLAAT1	0.34158	0.0186267
ENSG00000204560	DHX16	-0.271813	0.0186267
ENSG00000171720	HDAC3	-0.197088	0.0186503
ENSG00000126461	SCAF1	-0.266743	0.01866
ENSG00000131067	GGT7	0.222413	0.0187002
ENSG00000173011	TADA2B	-0.234198	0.0187456
ENSG00000241945	PWP2	-0.225823	0.0187514
ENSG00000197170	PSMD12	-0.185379	0.0187514
ENSG00000137094	DNAJB5	0.364024	0.018778
ENSG00000283498	MIR1244-2	-0.347105	0.0187783
ENSG00000103343	ZNF174	-0.271483	0.0187853
ENSG00000162222	TTC9C	0.296641	0.0188268
ENSG00000115963	RND3	0.249468	0.0188268
ENSG00000175756	AURKAIP1	-0.190471	0.0189701
ENSG00000182379	NXPH4	-0.235332	0.0189795
ENSG00000148303	RPL7A	0.292038	0.0189807
ENSG00000164241	C5orf63	0.508175	0.0189907
ENSG00000179051	RCC2	-0.236826	0.0190184
ENSG00000134644	PUM1	-0.214679	0.0190707
ENSG00000181418	DDN	-0.27459	0.0190721
ENSG00000164086	DUSP7	-0.224225	0.0190721
ENSG00000114302	PRKAR2A	-0.213724	0.0190721
ENSG00000170325	PRDM10	-0.284103	0.0190848
ENSG00000167118	URM1	-0.214917	0.0190925
[truncated: 22,433 more rows]
