# Supplementary material for: Activating AMPK improves pathological phenotypes due to mtDNA depletion
Source: FEBS J. 2025 Feb 7;292(9):2359–80. doi: 10.1111/febs.70006 (PMC12062783; doi:10.1111/febs.70006)
Supplement: Supplementary file 2 — Table S2. Gene comparisons filtered on log2FC. List of significant DEGs from the RNA‐seq analysis, filtered for |log2FC| ≥1. [file FEBS-292-2359-s001.xlsx]

## Sheet: Uninduced_vs_Uninduced + A76
ensembl_gene_id	gene_name	log2FoldChange	padj
There were 0 DEGs with an log2 fold change > 1 in this comparison

## Sheet: Uninduced_vs_D1135A
ensembl_gene_id	gene_name	log2FoldChange	padj
ENSG00000140521	POLG	4.18496	0
ENSG00000087074	PPP1R15A	1.85296	2.93691e-57
ENSG00000186480	INSIG1	-1.20655	4.51482e-56
ENSG00000067064	IDI1	-1.19557	4.51482e-56
ENSG00000100889	PCK2	1.56872	1.58016e-52
ENSG00000079337	RAPGEF3	2.21231	1.14604e-51
ENSG00000142871	CCN1	1.69225	1.14604e-51
ENSG00000143878	RHOB	1.69659	5.40822e-51
ENSG00000006459	KDM7A	1.26051	1.0564e-47
ENSG00000116761	CTH	1.23953	2.64947e-46
ENSG00000006327	TNFRSF12A	1.93307	1.66974e-44
ENSG00000153879	CEBPG	1.25124	7.49648e-42
ENSG00000184545	DUSP8	1.46135	1.92598e-37
ENSG00000134333	LDHA	-1.03995	1.57549e-35
ENSG00000101255	TRIB3	1.32007	5.47594e-35
ENSG00000175197	DDIT3	1.97565	5.2792e-34
ENSG00000100219	XBP1	1.084	4.0232e-33
ENSG00000138413	IDH1	-1.13788	1.37045e-31
ENSG00000116584	ARHGEF2	1.20876	2.61488e-31
ENSG00000196517	SLC6A9	1.54014	4.43487e-30
ENSG00000095370	SH2D3C	2.08174	4.83354e-30
ENSG00000102144	PGK1	-1.00023	7.67398e-30
ENSG00000174951	FUT1	2.25856	2.86796e-29
ENSG00000130164	LDLR	-1.678	4.75593e-29
ENSG00000128965	CHAC1	1.53449	2.62516e-28
ENSG00000162772	ATF3	1.43554	1.349e-27
ENSG00000065911	MTHFD2	1.01621	1.56544e-25
ENSG00000140044	JDP2	1.24774	3.38466e-25
ENSG00000135842	NIBAN1	1.05121	7.30027e-25
ENSG00000148677	ANKRD1	3.9412	8.52703e-25
ENSG00000114268	PFKFB4	-1.60473	8.686e-25
ENSG00000204054	LINC00963	1.00058	1.09229e-24
ENSG00000161547	SRSF2	-1.00083	2.92074e-23
ENSG00000106948	AKNA	1.59145	9.3379e-23
ENSG00000180440	SERTM1	-1.46208	7.04541e-21
ENSG00000108984	MAP2K6	-1.4716	3.522e-20
ENSG00000129521	EGLN3	-1.08547	1.37091e-19
ENSG00000273117	INSIG1-DT	-1.87757	1.56763e-19
ENSG00000033327	GAB2	1.17689	2.23255e-19
ENSG00000168079	SCARA5	1.50279	2.80251e-19
ENSG00000175155	YPEL2	1.00205	9.75248e-19
ENSG00000176171	BNIP3	-1.09077	1.21076e-18
ENSG00000130707	ASS1	1.00215	1.48852e-17
ENSG00000144655	CSRNP1	1.35702	3.46754e-16
ENSG00000072274	TFRC	-1.51261	3.89175e-16
ENSG00000290398		2.62713	4.79244e-16
ENSG00000080298	RFX3	1.02315	1.36167e-15
ENSG00000157514	TSC22D3	1.11522	2.38598e-15
ENSG00000118418	HMGN3	-1.0091	1.46629e-14
ENSG00000120129	DUSP1	1.00915	1.49857e-13
ENSG00000129946	SHC2	1.12854	7.03246e-13
ENSG00000070404	FSTL3	1.05219	1.08294e-12
ENSG00000170439	TMT1B	-1.60814	1.29536e-12
ENSG00000167995	BEST1	1.83043	1.34366e-12
ENSG00000160712	IL6R	1.11527	4.23644e-12
ENSG00000139269	INHBE	1.93295	4.31269e-12
ENSG00000118523	CCN2	1.40144	6.73584e-12
ENSG00000125848	FLRT3	-1.19985	9.16716e-12
ENSG00000204388	HSPA1B	-1.61267	1.30159e-11
ENSG00000198576	ARC	1.20229	2.00605e-11
ENSG00000171388	APLN	-1.63354	2.42966e-11
ENSG00000289810		-1.11408	2.70861e-11
ENSG00000185745	IFIT1	-1.47757	5.3392e-11
ENSG00000253508		-1.14188	1.18868e-10
ENSG00000170454	KRT75	2.37237	2.96369e-10
ENSG00000124194	GDAP1L1	1.59011	3.12647e-10
ENSG00000225177	NHSL1-AS1	1.09382	3.51175e-10
ENSG00000188573	FBLL1	1.51309	3.64106e-10
ENSG00000111799	COL12A1	1.56511	1.23523e-09
ENSG00000159167	STC1	-1.89011	1.9776e-09
ENSG00000248527	MTATP6P1	-1.58902	2.243e-09
ENSG00000109107	ALDOC	-1.32234	4.07374e-09
ENSG00000184489	PTP4A3	1.04645	7.54352e-09
ENSG00000135046	ANXA1	1.16326	7.63841e-09
ENSG00000128510	CPA4	1.61396	9.64104e-09
ENSG00000260274		-1.6767	1.1001e-08
ENSG00000143847	PPFIA4	-1.58529	1.43068e-08
ENSG00000131831	RAI2	-1.23393	1.86074e-08
ENSG00000289915		2.76524	3.65746e-08
ENSG00000176046	NUPR1	2.47906	7.5512e-08
ENSG00000187672	ERC2	1.0341	1.21409e-07
ENSG00000169067	ACTBL2	1.31275	1.60001e-07
ENSG00000135245	HILPDA	-1.26381	1.60592e-07
ENSG00000146094	DOK3	-1.20898	1.72375e-07
ENSG00000289234	ZNF496-DT	-1.01921	3.51386e-07
ENSG00000122733	PHF24	1.97574	3.86584e-07
ENSG00000168906	MAT2A	-1.20457	3.95614e-07
ENSG00000105550	FGF21	3.48625	5.85433e-07
ENSG00000255717	SNHG1	1.29596	6.03228e-07
ENSG00000257740		-1.42293	6.46317e-07
ENSG00000070669	ASNS	1.09269	1.09254e-06
ENSG00000178860	MSC	-1.17661	1.12125e-06
ENSG00000126803	HSPA2	-1.04991	1.31168e-06
ENSG00000174640	SLCO2A1	1.55147	1.66116e-06
ENSG00000230487	PSMG3-AS1	-1.0087	4.69384e-06
ENSG00000290877		1.02681	5.34206e-06
ENSG00000255198	SNHG9	-1.03594	6.07582e-06
ENSG00000255121	CENATAC-DT	-1.25932	6.34198e-06
ENSG00000130176	CNN1	1.10721	7.345e-06
ENSG00000247271	ZBED5-AS1	-1.01413	7.37786e-06
ENSG00000232233	LINC02043	-1.76487	9.41096e-06
ENSG00000187796	CARD9	-2.6566	1.01997e-05
ENSG00000271755		1.39904	1.02041e-05
ENSG00000162733	DDR2	1.48621	1.08671e-05
ENSG00000204389	HSPA1A	-1.29967	1.13693e-05
ENSG00000279673		-1.13914	1.26432e-05
ENSG00000247095	MIR210HG	-2.08677	2.32528e-05
ENSG00000265458	NARF-AS2	-1.09518	2.68821e-05
ENSG00000236144	TMEM147-AS1	-1.17638	2.96093e-05
ENSG00000219607	PPP1R3G	-1.20564	3.46574e-05
ENSG00000243766	HOTTIP	-1.29216	3.83423e-05
ENSG00000244219	TMEM225B	1.6416	3.88228e-05
ENSG00000182257	PRR34	-1.6141	4.14021e-05
ENSG00000186469	GNG2	-1.0269	4.98173e-05
ENSG00000236404	VLDLR-AS1	2.65194	5.35906e-05
ENSG00000272764		-2.00081	7.56892e-05
ENSG00000260804	LINC01963	-1.06603	0.00010825
ENSG00000288752		-1.36888	0.000108258
ENSG00000272870	SAP30-DT	-1.00458	0.00011626
ENSG00000168811	IL12A	1.01426	0.000137961
ENSG00000109846	CRYAB	1.73802	0.000143904
ENSG00000173114	LRRN3	-1.74696	0.000144465
ENSG00000288852		-1.0258	0.000151961
ENSG00000263235		-1.42223	0.000157815
ENSG00000130487	KLHDC7B	1.8025	0.000161515
ENSG00000245105	A2M-AS1	-1.53726	0.000196649
ENSG00000278952		-1.79554	0.000238335
ENSG00000185269	NOTUM	1.40033	0.000240841
ENSG00000273783	GTF2A1-AS1	-1.25795	0.000249972
ENSG00000143178	TBX19	1.14996	0.000251488
ENSG00000229388	TAF12-DT	-2.18545	0.000278657
ENSG00000120669	SOHLH2	1.41524	0.000293251
ENSG00000138172	CALHM2	-1.12743	0.000326328
ENSG00000188385	JAKMIP3	1.56674	0.000346824
ENSG00000249572	TARS1-DT	-1.50516	0.000370423
ENSG00000187595	ZNF385C	1.1416	0.000398726
ENSG00000279879		-1.94781	0.000470836
ENSG00000177989	CIMAP1B	-1.04864	0.000470836
ENSG00000272163		-1.92796	0.00049976
ENSG00000132975	GPR12	-1.06875	0.000548233
ENSG00000259343	TMC3-AS1	-1.57773	0.000582847
ENSG00000290872		-1.06203	0.000620612
ENSG00000137699	TRIM29	2.26416	0.000638742
ENSG00000122641	INHBA	1.53466	0.000704857
ENSG00000133805	AMPD3	-1.39207	0.000828236
ENSG00000261335		-1.54769	0.000835416
ENSG00000132205	EMILIN2	1.1222	0.000887007
ENSG00000289975		-1.10431	0.00111467
ENSG00000287576		-1.02977	0.00113319
ENSG00000288937		-1.33228	0.00125011
ENSG00000266947		-1.04494	0.0012543
ENSG00000287737		-1.52149	0.00136697
ENSG00000289453		-1.44394	0.00159625
ENSG00000231890	DARS1-AS1	-1.56089	0.00161598
ENSG00000277159		-1.09646	0.0016343
ENSG00000266969	CEP192-DT	-1.07664	0.00168902
ENSG00000188996	HUS1B	-1.71359	0.00176936
ENSG00000247950	SEC24B-AS1	-1.28596	0.00177538
ENSG00000289222		-1.33746	0.00190915
ENSG00000135312	HTR1B	-1.15379	0.00191722
ENSG00000104490	NCALD	-1.23279	0.00195577
ENSG00000124875	CXCL6	-1.08808	0.00204154
ENSG00000286230		2.89029	0.00206751
ENSG00000198417	MT1F	-1.2641	0.00216363
ENSG00000133067	LGR6	2.43697	0.00240268
ENSG00000253425	HSPA8P13	2.3422	0.00262103
ENSG00000269846		-1.22673	0.00263927
ENSG00000262202		-2.14769	0.00273087
ENSG00000152137	HSPB8	1.57301	0.00280513
ENSG00000187902	SHISA7	1.06043	0.00293666
ENSG00000272716	SLC30A6-DT	-1.21803	0.00310795
ENSG00000263823		-1.46556	0.00311892
ENSG00000261094		-1.00661	0.0032123
ENSG00000197308	GATA3-AS1	-1.25216	0.00389141
ENSG00000285668		-1.86038	0.00389681
ENSG00000245293	CYP2U1-AS1	-1.18406	0.00411304
ENSG00000138395	CDK15	-1.35884	0.00413359
ENSG00000139209	SLC38A4	-1.00605	0.00431231
ENSG00000275880	NAXD-AS1	-1.28963	0.00489399
ENSG00000134042	MRO	-1.85018	0.00489933
ENSG00000163993	S100P	2.03417	0.00491358
ENSG00000183638	RP1L1	1.10422	0.00523293
ENSG00000224609	FGGY-DT	-1.19365	0.00543674
ENSG00000158008	EXTL1	-1.31536	0.00565211
ENSG00000140873	ADAMTS18	1.07016	0.00583916
ENSG00000254290		-1.82627	0.00611462
ENSG00000286538		-1.4721	0.00617543
ENSG00000273148	LCDR	-1.13264	0.00634538
ENSG00000253123		-1.11172	0.00645868
ENSG00000132837	DMGDH	1.36949	0.00670962
ENSG00000289313	LINC01512	2.19212	0.0067202
ENSG00000289009		-1.08469	0.00697668
ENSG00000223393		-1.17999	0.00799106
ENSG00000140961	OSGIN1	1.38785	0.00860775
ENSG00000267980		-1.3421	0.0100028
ENSG00000256268	LINC02454	-1.24902	0.0109805
ENSG00000169393	ELSPBP1	1.66643	0.0126073
ENSG00000288940		-1.06772	0.0129612
ENSG00000290126		-1.03058	0.0141183
ENSG00000224854	CDKN2A-AS1	-1.28574	0.0141882
ENSG00000260742	ITPRID2-DT	-1.17781	0.0152808
ENSG00000233928		1.24174	0.0158047
ENSG00000223776	LGALS8-AS1	-1.24609	0.0166453
ENSG00000276509		-1.28697	0.0166981
ENSG00000226891	LINC01359	1.79941	0.0171117
ENSG00000273321		-1.22996	0.0182781
ENSG00000287035		-1.0821	0.0192586
ENSG00000261051		-1.17061	0.0197026
ENSG00000253865		-1.39376	0.0198686
ENSG00000272798		-1.14455	0.0219622
ENSG00000248896		1.62777	0.0225659
ENSG00000279943		-1.00992	0.0258515
ENSG00000166670	MMP10	1.19706	0.0259469
ENSG00000287738		1.1179	0.0271583

## Sheet: Uninduced_vs_D1135A + A76
ensembl_gene_id	gene_name	log2FoldChange	padj
ENSG00000140521	POLG	3.78134	0
ENSG00000100889	PCK2	1.72613	2.01928e-63
ENSG00000101255	TRIB3	1.45675	6.04006e-42
ENSG00000128965	CHAC1	1.84352	3.33031e-40
ENSG00000196517	SLC6A9	1.76003	7.79591e-39
ENSG00000079337	RAPGEF3	1.91472	1.87297e-37
ENSG00000153879	CEBPG	1.03503	1.34284e-28
ENSG00000175197	DDIT3	1.82541	1.70983e-28
ENSG00000174951	FUT1	2.21942	1.76303e-27
ENSG00000140044	JDP2	1.30185	1.01653e-26
ENSG00000143878	RHOB	1.13168	1.56223e-22
ENSG00000130707	ASS1	1.13034	1.19518e-21
ENSG00000111981	ULBP1	1.02428	5.85042e-20
ENSG00000176171	BNIP3	-1.10756	1.06662e-18
ENSG00000087074	PPP1R15A	1.0321	1.3893e-17
ENSG00000165349	SLC7A3	1.25903	1.7974e-17
ENSG00000157514	TSC22D3	1.20253	2.47241e-17
ENSG00000139269	INHBE	2.35025	5.07714e-17
ENSG00000225177	NHSL1-AS1	1.37463	7.29248e-15
ENSG00000151012	SLC7A11	1.02693	1.42176e-13
ENSG00000006327	TNFRSF12A	1.01638	2.85347e-12
ENSG00000290398		2.2841	1.21906e-11
ENSG00000130513	GDF15	1.0462	1.84322e-11
ENSG00000114268	PFKFB4	-1.04578	3.22415e-11
ENSG00000124194	GDAP1L1	1.71231	4.90082e-11
ENSG00000176046	NUPR1	3.09212	5.79705e-11
ENSG00000160712	IL6R	1.07737	1.20659e-10
ENSG00000106948	AKNA	1.0947	2.17269e-10
ENSG00000167995	BEST1	1.65853	6.7831e-10
ENSG00000168079	SCARA5	1.05669	2.81011e-09
ENSG00000159167	STC1	-1.76004	1.27425e-07
ENSG00000109107	ALDOC	-1.26925	1.42638e-07
ENSG00000142765	SYTL1	1.01908	1.97066e-07
ENSG00000148677	ANKRD1	2.1102	2.23238e-07
ENSG00000143847	PPFIA4	-1.54287	2.6989e-07
ENSG00000188573	FBLL1	1.29725	3.73875e-07
ENSG00000170454	KRT75	2.00035	4.69133e-07
ENSG00000128510	CPA4	1.46666	8.61064e-07
ENSG00000105550	FGF21	3.56745	1.17217e-06
ENSG00000289915		2.47104	3.86136e-06
ENSG00000070669	ASNS	1.05904	8.22015e-06
ENSG00000233532	LINC00460	1.23375	1.10848e-05
ENSG00000162733	DDR2	1.59056	1.29158e-05
ENSG00000174640	SLCO2A1	1.45779	2.67253e-05
ENSG00000248527	MTATP6P1	-1.1218	5.24085e-05
ENSG00000174332	GLIS1	1.17048	0.000163617
ENSG00000140465	CYP1A1	1.18367	0.000163862
ENSG00000169067	ACTBL2	1.01104	0.000167441
ENSG00000049249	TNFRSF9	1.91164	0.000196234
ENSG00000050767	COL23A1	1.01978	0.000434088
ENSG00000275591	XKR5	1.11187	0.000466923
ENSG00000246985	SOCS2-AS1	1.31994	0.000687475
ENSG00000116329	OPRD1	1.00061	0.000733677
ENSG00000289506		1.17578	0.000755236
ENSG00000130487	KLHDC7B	1.6754	0.00103708
ENSG00000122733	PHF24	1.34011	0.00117185
ENSG00000109846	CRYAB	1.54089	0.00147458
ENSG00000228626		1.2704	0.00177399
ENSG00000244219	TMEM225B	1.21773	0.003499
ENSG00000247095	MIR210HG	-1.10302	0.0104195
ENSG00000140873	ADAMTS18	1.00216	0.0135664
