# Supplementary material for: Activating AMPK improves pathological phenotypes due to mtDNA depletion
Source: FEBS J. 2025 Feb 7;292(9):2359–80. doi: 10.1111/febs.70006 (PMC12062783; doi:10.1111/febs.70006)
Supplement: Supplementary file 3 — Table S3. Rescued genes. List of genes that were differentially‐expressed in induced PolɣD1135A cells but not in induced PolɣD1135A cells treated with A‐769662. [file FEBS-292-2359-s003.xlsx]

## Sheet: Uninduced_vs_Uninduced + A76
ensembl_gene_id	gene_name	log2FoldChange	padj
ENSG00000138413	IDH1	0.341955	0.00559097
ENSG00000116584	ARHGEF2	-0.109095	0.211505
ENSG00000162772	ATF3	-0.0932431	0.233529
ENSG00000188177	ZC3H6	-0.0594196	0.309748
ENSG00000168906	MAT2A	0.0272197	0.449381
ENSG00000177606	JUN	-0.0289601	0.507553
ENSG00000142871	CCN1	-0.038344	0.560435
ENSG00000065911	MTHFD2	-0.034977	0.619564
ENSG00000114268	PFKFB4	-0.221091
ENSG00000138080	EMILIN1	-0.0416491
ENSG00000187672	ERC2	-0.0292868
ENSG00000174332	GLIS1	0.0241865
ENSG00000160712	IL6R	0.0234938
ENSG00000230084	ZBTB47-AS1	0.0228871
ENSG00000121764	HCRTR1	0.0194472
ENSG00000272944		0.0191192
ENSG00000288937		-0.0187487
ENSG00000260804	LINC01963	-0.0184782
ENSG00000226891	LINC01359	0.0154726
ENSG00000280414		-0.0149453
ENSG00000231043		-0.0141993
ENSG00000144908	ALDH1L1	0.0138239
ENSG00000224609	FGGY-DT	-0.0136641
ENSG00000291147		0.0132466
ENSG00000144655	CSRNP1	-0.0131595
ENSG00000230454		0.0125033
ENSG00000236423	LINC01134	-0.0123155
ENSG00000138395	CDK15	-0.0121667
ENSG00000284308	C2orf81	-0.0119213
ENSG00000157017	GHRL	0.0118093
ENSG00000289463		0.011728
ENSG00000049249	TNFRSF9	0.0115649
ENSG00000227992		0.0104166
ENSG00000076258	FMO4	-0.010121
ENSG00000287738		0.0100933
ENSG00000142609	CFAP74	-0.00992452
ENSG00000272716	SLC30A6-DT	0.00976761
ENSG00000241316	SUCLG2-DT	0.00880213
ENSG00000225938	S1PR1-DT	0.00790472
ENSG00000224592	MIR3659HG	-0.00742339
ENSG00000260742	ITPRID2-DT	-0.00718029
ENSG00000284479	SMIM39	-0.00648392
ENSG00000229344	MTCO2P12	-0.00630013
ENSG00000134323	MYCN	-0.00610632
ENSG00000289234	ZNF496-DT	-0.00589308
ENSG00000223393		-0.00587294
ENSG00000223776	LGALS8-AS1	-0.00584618
ENSG00000004838	ZMYND10	-0.00581054
ENSG00000276509		-0.00554557
ENSG00000184492	FOXD4L1	-0.00527126
ENSG00000143178	TBX19	0.00515158
ENSG00000163157	TMOD4	0.0047421
ENSG00000230562	FAM133DP	-0.00462169
ENSG00000239523	MYLK-AS1	-0.0044586
ENSG00000123689	G0S2	0.00425702
ENSG00000288996		-0.00394317
ENSG00000073737	DHRS9	-0.00392521
ENSG00000133067	LGR6	-0.00371584
ENSG00000287513		-0.00369757
ENSG00000241547	ACTG1P20	0.00367418
ENSG00000117152	RGS4	0.00365187
ENSG00000158008	EXTL1	-0.00350342
ENSG00000233030		0.00345353
ENSG00000231563		0.00323014
ENSG00000143171	RXRG	0.00313483
ENSG00000224660	SH3BP5-AS1	0.00258723
ENSG00000160801	PTH1R	0.00244
ENSG00000290126		-0.00238307
ENSG00000115616	SLC9A2	-0.00205653
ENSG00000231177	LINC00852	-0.00180053
ENSG00000178623	GPR35	0.00180024
ENSG00000235121		-0.00177773
ENSG00000271736	LINC02772	0.00163478
ENSG00000155066	PROM2	0.00159089
ENSG00000231890	DARS1-AS1	-0.00143573
ENSG00000279070		0.001427
ENSG00000243960		-0.0013905
ENSG00000261338		0.00127243
ENSG00000280157		-0.00100217
ENSG00000253559	OSGEPL1-AS1	-0.000819332
ENSG00000240086		-0.000723478
ENSG00000229388	TAF12-DT	0.000706455
ENSG00000178035	IMPDH2	0.000500351
ENSG00000273062	RALGPS2-AS1	0.000474387
ENSG00000289212		0.000407024
ENSG00000143507	DUSP10	0.000335572
ENSG00000160678	S100A1	0.000215613
ENSG00000261051		1.65788e-05

## Sheet: Uninduced_vs_D1135A
ensembl_gene_id	gene_name	log2FoldChange	padj
ENSG00000142871	CCN1	1.69225	1.14604e-51
ENSG00000138413	IDH1	-1.13788	1.37045e-31
ENSG00000116584	ARHGEF2	1.20876	2.61488e-31
ENSG00000162772	ATF3	1.43554	1.349e-27
ENSG00000065911	MTHFD2	1.01621	1.56544e-25
ENSG00000114268	PFKFB4	-1.60473	8.686e-25
ENSG00000144655	CSRNP1	1.35702	3.46754e-16
ENSG00000160712	IL6R	1.11527	4.23644e-12
ENSG00000188177	ZC3H6	0.984232	6.86583e-11
ENSG00000143507	DUSP10	0.980743	1.75332e-08
ENSG00000187672	ERC2	1.0341	1.21409e-07
ENSG00000289234	ZNF496-DT	-1.01921	3.51386e-07
ENSG00000168906	MAT2A	-1.20457	3.95614e-07
ENSG00000177606	JUN	0.98417	2.85962e-06
ENSG00000138080	EMILIN1	-0.931728	1.58331e-05
ENSG00000260804	LINC01963	-1.06603	0.00010825
ENSG00000143178	TBX19	1.14996	0.000251488
ENSG00000178035	IMPDH2	-0.967268	0.000269934
ENSG00000229388	TAF12-DT	-2.18545	0.000278657
ENSG00000174332	GLIS1	0.932614	0.000964792
ENSG00000288937		-1.33228	0.00125011
ENSG00000231890	DARS1-AS1	-1.56089	0.00161598
ENSG00000133067	LGR6	2.43697	0.00240268
ENSG00000272716	SLC30A6-DT	-1.21803	0.00310795
ENSG00000138395	CDK15	-1.35884	0.00413359
ENSG00000224609	FGGY-DT	-1.19365	0.00543674
ENSG00000158008	EXTL1	-1.31536	0.00565211
ENSG00000144908	ALDH1L1	0.980567	0.00664976
ENSG00000272944		-0.810833	0.00699753
ENSG00000231177	LINC00852	-0.944281	0.00791166
ENSG00000223393		-1.17999	0.00799106
ENSG00000224660	SH3BP5-AS1	-0.780301	0.00807481
ENSG00000290126		-1.03058	0.0141183
ENSG00000260742	ITPRID2-DT	-1.17781	0.0152808
ENSG00000223776	LGALS8-AS1	-1.24609	0.0166453
ENSG00000276509		-1.28697	0.0166981
ENSG00000226891	LINC01359	1.79941	0.0171117
ENSG00000239523	MYLK-AS1	-0.732057	0.0173952
ENSG00000076258	FMO4	-0.71091	0.0175877
ENSG00000261051		-1.17061	0.0197026
ENSG00000287738		1.1179	0.0271583
ENSG00000241547	ACTG1P20	-0.842557	0.0273198
ENSG00000241316	SUCLG2-DT	-0.649386	0.0329175
ENSG00000235121		-0.761223	0.0342009
ENSG00000115616	SLC9A2	-0.598162	0.0380825
ENSG00000163157	TMOD4	-0.623716	0.0393876
ENSG00000049249	TNFRSF9	0.66639	0.0404427
ENSG00000273062	RALGPS2-AS1	-0.476688	0.0485493
ENSG00000160678	S100A1	-0.403623	0.0491527
ENSG00000291147		0.456541	0.0572119
ENSG00000155066	PROM2	0.228219	0.0573361
ENSG00000261338		-0.35506	0.057596
ENSG00000240086		-0.198157	0.0624378
ENSG00000230562	FAM133DP	-0.385496	0.064623
ENSG00000233030		0.281384	0.0659911
ENSG00000236423	LINC01134	-0.268778	0.0740737
ENSG00000142609	CFAP74	-0.248796	0.080537
ENSG00000229344	MTCO2P12	-0.234528	0.083124
ENSG00000289212		-0.156771	0.0884244
ENSG00000230454		0.262309	0.0931494
ENSG00000160801	PTH1R	0.230864	0.0949995
ENSG00000280414		-0.230691	0.0957872
ENSG00000289463		0.201209	0.0990992
ENSG00000123689	G0S2	-0.204157	0.101623
ENSG00000225938	S1PR1-DT	-0.196028	0.104528
ENSG00000231563		0.145193	0.113911
ENSG00000227992		0.206883	0.114999
ENSG00000279070		0.166674	0.119604
ENSG00000287513		-0.149445	0.120487
ENSG00000224592	MIR3659HG	-0.154423	0.123734
ENSG00000134323	MYCN	-0.174121	0.124491
ENSG00000243960		-0.158932	0.126059
ENSG00000284308	C2orf81	-0.184865	0.128263
ENSG00000004838	ZMYND10	-0.185309	0.128338
ENSG00000231043		-0.172315	0.131245
ENSG00000184492	FOXD4L1	-0.142849	0.156887
ENSG00000121764	HCRTR1	0.139892	0.165182
ENSG00000288996		-0.144126	0.169667
ENSG00000253559	OSGEPL1-AS1	-0.116876	0.170037
ENSG00000230084	ZBTB47-AS1	0.147997	0.172787
ENSG00000271736	LINC02772	-0.125719	0.201433
ENSG00000117152	RGS4	-0.115893	0.202532
ENSG00000284479	SMIM39	-0.122952	0.202817
ENSG00000073737	DHRS9	0.122269	0.208387
ENSG00000178623	GPR35	-0.117419	0.21036
ENSG00000143171	RXRG	-0.104774	0.243946
ENSG00000280157		0.0932925	0.262464
ENSG00000157017	GHRL	0.0895812	0.265149

## Sheet: Uninduced_vs_D1135A + A76
ensembl_gene_id	gene_name	log2FoldChange	padj
ENSG00000065911	MTHFD2	0.855574	3.48403e-18
ENSG00000114268	PFKFB4	-1.04578	3.22415e-11
ENSG00000160712	IL6R	1.07737	1.20659e-10
ENSG00000116584	ARHGEF2	0.541912	1.13158e-06
ENSG00000162772	ATF3	0.676158	1.4883e-06
ENSG00000138413	IDH1	-0.465557	5.85415e-06
ENSG00000174332	GLIS1	1.17048	0.000163617
ENSG00000049249	TNFRSF9	1.91164	0.000196234
ENSG00000142871	CCN1	0.325943	0.00684902
ENSG00000143507	DUSP10	0.45638	0.0106184
ENSG00000144655	CSRNP1	0.354479	0.0302433
ENSG00000260804	LINC01963	-0.473475	0.037117
ENSG00000178035	IMPDH2	-0.353075	0.0637852
ENSG00000291147		0.176694	0.0680624
ENSG00000144908	ALDH1L1	0.175522	0.0853149
ENSG00000188177	ZC3H6	0.223277	0.0985959
ENSG00000288937		-0.138463	0.112355
ENSG00000272716	SLC30A6-DT	-0.108577	0.169559
ENSG00000177606	JUN	0.155592	0.226507
ENSG00000290126		-0.0623228	0.328689
ENSG00000289234	ZNF496-DT	-0.111008	0.35854
ENSG00000272944		-0.0727174	0.438814
ENSG00000231177	LINC00852	-0.0596438	0.468515
ENSG00000143178	TBX19	0.0593029	0.506404
ENSG00000115616	SLC9A2	0.0489541	0.550877
ENSG00000076258	FMO4	-0.050646	0.563653
ENSG00000187672	ERC2	0.0574761	0.623612
ENSG00000138080	EMILIN1	-0.0560155	0.632278
ENSG00000239523	MYLK-AS1	-0.0407319	0.641204
ENSG00000168906	MAT2A	-0.052424	0.641881
ENSG00000224660	SH3BP5-AS1	-0.00580882	0.956349
ENSG00000241316	SUCLG2-DT	-0.000272735	0.997856
ENSG00000121764	HCRTR1	1.31305
ENSG00000233030		0.969552
ENSG00000230562	FAM133DP	-0.148293
ENSG00000230454		0.147112
ENSG00000231890	DARS1-AS1	-0.131147
ENSG00000230084	ZBTB47-AS1	0.129452
ENSG00000236423	LINC01134	-0.10045
ENSG00000160801	PTH1R	0.0986586
ENSG00000004838	ZMYND10	-0.0979491
ENSG00000284308	C2orf81	-0.0967046
ENSG00000287738		0.0958705
ENSG00000279070		0.0903204
ENSG00000260742	ITPRID2-DT	-0.0899299
ENSG00000261338		-0.0847968
ENSG00000138395	CDK15	-0.0827886
ENSG00000280414		-0.0719546
ENSG00000235121		-0.0716035
ENSG00000226891	LINC01359	0.0706054
ENSG00000133067	LGR6	0.0679175
ENSG00000155066	PROM2	0.0664092
ENSG00000134323	MYCN	-0.065469
ENSG00000142609	CFAP74	-0.0653087
ENSG00000160678	S100A1	-0.0612433
ENSG00000163157	TMOD4	-0.0571607
ENSG00000229344	MTCO2P12	-0.0556628
ENSG00000273062	RALGPS2-AS1	-0.0547592
ENSG00000276509		-0.0517893
ENSG00000231043		-0.0506364
ENSG00000178623	GPR35	-0.0468247
ENSG00000261051		-0.0451616
ENSG00000223776	LGALS8-AS1	-0.044828
ENSG00000229388	TAF12-DT	-0.0418926
ENSG00000231563		0.0414907
ENSG00000287513		-0.0407326
ENSG00000184492	FOXD4L1	-0.0395785
ENSG00000289463		0.0379591
ENSG00000240086		-0.0370392
ENSG00000117152	RGS4	-0.0361424
ENSG00000073737	DHRS9	0.0352568
ENSG00000243960		-0.0318267
ENSG00000143171	RXRG	-0.0300902
ENSG00000123689	G0S2	0.0298345
ENSG00000241547	ACTG1P20	-0.0289015
ENSG00000158008	EXTL1	-0.0270048
ENSG00000227992		0.0262143
ENSG00000271736	LINC02772	-0.0241328
ENSG00000223393		-0.0222594
ENSG00000224592	MIR3659HG	-0.0187754
ENSG00000284479	SMIM39	0.0156428
ENSG00000288996		-0.0136965
ENSG00000289212		-0.0127993
ENSG00000253559	OSGEPL1-AS1	-0.00944272
ENSG00000157017	GHRL	0.00934989
ENSG00000224609	FGGY-DT	-0.00925731
ENSG00000225938	S1PR1-DT	0.00817037
ENSG00000280157		-0.00446016

## Sheet: D1135A_vs_D1135A + A76
ensembl_gene_id	gene_name	log2FoldChange	padj
ENSG00000142871	CCN1	-1.3079	1.73806e-30
ENSG00000138413	IDH1	0.630646	1.21329e-09
ENSG00000116584	ARHGEF2	-0.623827	1.03163e-08
ENSG00000144655	CSRNP1	-0.870869	1.12475e-07
ENSG00000162772	ATF3	-0.694994	3.47562e-07
ENSG00000187672	ERC2	-0.867608	1.02487e-05
ENSG00000188177	ZC3H6	-0.637834	2.2896e-05
ENSG00000168906	MAT2A	1.01565	2.66372e-05
ENSG00000289234	ZNF496-DT	0.746239	0.000242313
ENSG00000138080	EMILIN1	0.756409	0.000526172
ENSG00000177606	JUN	-0.602145	0.0033259
ENSG00000115616	SLC9A2	1.15115	0.00366828
ENSG00000114268	PFKFB4	0.454528	0.00548167
ENSG00000229388	TAF12-DT	1.6108	0.00570726
ENSG00000143178	TBX19	-0.746016	0.00797318
ENSG00000224609	FGGY-DT	1.06268	0.0111312
ENSG00000224660	SH3BP5-AS1	0.722904	0.0124858
ENSG00000143507	DUSP10	-0.372923	0.0138188
ENSG00000123689	G0S2	0.954235	0.0231388
ENSG00000158008	EXTL1	0.23519	0.0310702
ENSG00000223393		0.733326	0.0324231
ENSG00000241316	SUCLG2-DT	0.572397	0.0365825
ENSG00000049249	TNFRSF9	0.302492	0.0604759
ENSG00000239523	MYLK-AS1	0.192773	0.103037
ENSG00000231177	LINC00852	0.161679	0.116043
ENSG00000272944		0.195995	0.122453
ENSG00000241547	ACTG1P20	0.110206	0.122589
ENSG00000076258	FMO4	0.164157	0.138634
ENSG00000178035	IMPDH2	0.156793	0.209431
ENSG00000138395	CDK15	0.0861977	0.215566
ENSG00000260804	LINC01963	0.151286	0.217198
ENSG00000065911	MTHFD2	-0.119338	0.230175
ENSG00000288937		0.0946986	0.238293
ENSG00000272716	SLC30A6-DT	0.0885704	0.250807
ENSG00000290126		0.0736732	0.263386
ENSG00000231890	DARS1-AS1	0.0637835	0.319527
ENSG00000163157	TMOD4	0.0622481	0.378879
ENSG00000273062	RALGPS2-AS1	0.0568086	0.407766
ENSG00000289463		-0.0487331	0.473681
ENSG00000160678	S100A1	0.0443633	0.508289
ENSG00000144908	ALDH1L1	-0.0619704	0.525133
ENSG00000230084	ZBTB47-AS1	0.0437319	0.541858
ENSG00000174332	GLIS1	0.06787	0.560517
ENSG00000233030		0.0299007	0.704925
ENSG00000142609	CFAP74	0.0254465	0.711513
ENSG00000280414		0.0183207	0.798263
ENSG00000230454		0.0222707	0.798726
ENSG00000261338		0.0156237	0.822599
ENSG00000004838	ZMYND10	-0.0122385	0.863187
ENSG00000160712	IL6R	-0.019285	0.886993
ENSG00000230562	FAM133DP	-0.00884077	0.91378
ENSG00000291147		0.00558098	0.956833
ENSG00000160801	PTH1R	0.00317645	0.972576
ENSG00000225938	S1PR1-DT	0.129552
ENSG00000284479	SMIM39	0.101383
ENSG00000133067	LGR6	-0.0713281
ENSG00000223776	LGALS8-AS1	0.068684
ENSG00000261051		0.0684495
ENSG00000227992		-0.0679854
ENSG00000289212		0.0650567
ENSG00000121764	HCRTR1	0.0648688
ENSG00000280157		-0.0622298
ENSG00000288996		0.060696
ENSG00000276509		0.0570298
ENSG00000224592	MIR3659HG	0.0562238
ENSG00000253559	OSGEPL1-AS1	0.0542001
ENSG00000240086		0.0428054
ENSG00000157017	GHRL	-0.0410772
ENSG00000243960		0.0407349
ENSG00000271736	LINC02772	0.0366338
ENSG00000229344	MTCO2P12	0.0316941
ENSG00000260742	ITPRID2-DT	0.0309465
ENSG00000235121		0.0300715
ENSG00000226891	LINC01359	-0.0269226
ENSG00000231563		-0.0256241
ENSG00000287513		0.0256008
ENSG00000184492	FOXD4L1	0.0250827
ENSG00000073737	DHRS9	-0.0238649
ENSG00000231043		0.0237729
ENSG00000143171	RXRG	0.0203076
ENSG00000155066	PROM2	-0.0188765
ENSG00000117152	RGS4	0.0183881
ENSG00000279070		0.0143501
ENSG00000284308	C2orf81	-0.0134598
ENSG00000287738		-0.0108382
ENSG00000178623	GPR35	0.0070092
ENSG00000134323	MYCN	0.00681625
ENSG00000236423	LINC01134	-0.000192954
